# Supplementary material for: Metagenomic Characterization of Candidatus Smithella cisternae Strain M82_1, a Syntrophic Alkane-Degrading Bacteria, Enriched from the Shengli Oil Field
Source: Microbes Environ. 2017 Sep 27;32(3):234–43. doi: 10.1264/jsme2.ME17022 (PMC5606693; doi:10.1264/jsme2.ME17022)
Supplement: Supplementary file 1 [file 32_234_s1.xls]

## Sheet: Table S1. Primers
Table S1 Primers and barcodes used for amplification of the bacterial and archaeal 16S rRNA gene fragments
domain	Adaptor (5’->3’)	Barcod (5’->3’)	forward primer (5’->3’)	reverse primer (5’->3’)	directed sequencing
Archaea	CCATCTCATCCCTGCGTGTCTCCGACGACT	ATAGACTG	ACGGGGYGCAGCAGGCGCGA	GTGCTCCCCCGCCAATTCCT	R
Bacterial	CCATCTCATCCCTGCGTGTCTCCGACGACT	ATAGACTG	AGAGTTTGATCMTGGCTCAG	TTACCGCGGCTGCTGGCAC	F

## Sheet: Table S2. Archaeal diversity 
OTU	No of sequence	percentage of OTUs	type sequence	kindom	phylum	class	order	family	genus
Otu01	1764	0.815534	IDP5YSY02DCFSG	Archaea	Euryarchaeota	Methanomicrobia	Methanomicrobiales	Methanomicrobiaceae	Methanoculleus
Otu02	169	0.0781322	IDP5YSY02D93HF	Archaea	Euryarchaeota	Methanomicrobia	Methanosarcinales	Methanosaetaceae	Methanosaeta
Otu03	158	0.0730467	IDP5YSY02DYIDR	Archaea	Euryarchaeota	Methanomicrobia	Methanosarcinales	Methanosaetaceae	Methanosaeta
Otu04	47	0.0217291	IDP5YSY02C1ZFF	Archaea	Crenarchaeota	Thermoprotei	Thermoproteales	Thermofilaceae	Thermofilum
Otu05	5	0.0023116	IED731Z02H7IO1	Archaea	Euryarchaeota	Methanomicrobia	Methanomicrobiales	Methanomicrobiaceae	Methanoculleus
Otu06	5	0.0023116	IFKSEAW01BNXI4	Archaea	Crenarchaeota	Thermoprotei	Thermoproteales	Thermofilaceae	Thermofilum
Otu07	3	0.00138696	IDP5YSY02EZHPY	Archaea	Euryarchaeota	Methanomicrobia	Methanomicrobiales	Methanomicrobiaceae	Methanosphaerula
Otu08	1	0.000462321	IED731Z02JE4HF	Archaea	Crenarchaeota	Thermoprotei	Thermoproteales	Thermofilaceae	Thermofilum
Otu09	1	0.000462321	IFKSEAW01CAKYV	Archaea	Euryarchaeota	Methanomicrobia	Methanomicrobiales	Methanomicrobiaceae	Methanoculleus
Otu10	1	0.000462321	IFKSEAW01B7HO5	Archaea	Euryarchaeota	Methanomicrobia	Methanosarcinales	Methanosaetaceae	Methanosaeta
Otu11	1	0.000462321	IFKSEAW01A51O1	Archaea	Euryarchaeota	Methanomicrobia	Methanomicrobiales	Methanomicrobiaceae	Methanoculleus
Otu12	1	0.000462321	IED731Z02JPJ4U	Archaea	Euryarchaeota	Methanomicrobia	Methanomicrobiales	Methanomicrobiaceae	Methanoculleus
Otu13	1	0.000462321	IED731Z02JOMXG	Archaea	Euryarchaeota	Methanomicrobia	Methanomicrobiales	Methanomicrobiaceae	Methanoculleus
Otu14	1	0.000462321	IED731Z02JE4R6	Archaea	Euryarchaeota	Methanomicrobia	Methanomicrobiales	Methanomicrobiaceae	Methanoculleus
Otu15	1	0.000462321	IED731Z02I4JHN	Archaea	Euryarchaeota	Methanomicrobia	Methanosarcinales	Methanosaetaceae	Methanosaeta
Otu16	1	0.000462321	IDP5YSY02D8GXM	Archaea	Euryarchaeota	Methanomicrobia	Methanomicrobiales	Methanomicrobiaceae	Methanosphaerula
Otu17	1	0.000462321	IDP5YSY02C0TWV	Archaea	Euryarchaeota	Methanomicrobia	Methanomicrobiales	Methanomicrobiaceae	Methanosphaerula
Otu18	1	0.000462321	IFKSEAW01A0LND	Archaea	Euryarchaeota	Methanomicrobia	Methanomicrobiales	Methanomicrobiaceae	Methanoculleus
Otu19	1	0.000462321	IFVXWXA01A035G	Archaea	Euryarchaeota	Methanobacteria	Methanobacteriales	Methanobacteriaceae	Methanobrevibacter
totall number of sequence	2163
good coverage	0.993065
15

## Sheet: Table S3. Bacterial diversity
OTU number	No.of sequences	percentage of each OTUs	representative sequence	kindom	phylum	class	order	family	genus
Otu001	29694	0.547708	IDP5YSY02DSHBX	Bacteria	Proteobacteria	Deltaproteobacteria	Syntrophobacterales	Syntrophaceae	Smithella
Otu002	10479	0.193286	IDP5YSY02C7VC5	Bacteria	Parcubacteria	Parcubacteria
Otu003	4513	0.0832426	IDP5YSY02ENKML	Bacteria	Thermotogae	Thermotogae	Thermotogales	Thermotogaceae	Kosmotoga
Otu004	2136	0.0393987	IDP5YSY02EU340	Bacteria	Marinimicrobia	Marinimicrobia
Otu005	909	0.0167666	IDP5YSY02DDJLH	Bacteria	Spirochaetes	Spirochaetia	Spirochaetales	Spirochaetaceae	Treponema
Otu006	645	0.0118971	IDP5YSY02D06YO	Bacteria	Proteobacteria	Deltaproteobacteria	Desulfovibrionales	Desulfovibrionaceae	Desulfovibrio
Otu007	519	0.009573	IDP5YSY02EKKI7	Bacteria	Hydrogenedentes	Candidatus Hydrogenedens
Otu008	512	0.00944388	IDP5YSY02DU3TM	Bacteria	Hydrogenedentes	Candidatus Hydrogenedens
Otu009	398	0.00734114	IDP5YSY02EXX12	Bacteria	Synergistetes	Synergistia	Synergistales	Synergistaceae	Anaerobaculum
Otu010	278	0.00512773	IDP5YSY02EHB60	Bacteria	Chloroflexi	Anaerolineae	Anaerolineales	Anaerolineaceae	Leptolinea
Otu011	250	0.00461127	IDP5YSY02DTFIA	Bacteria	Firmicutes	Bacilli	Bacillales	Planococcaceae	Filibacter
Otu012	240	0.00442682	IDP5YSY02C4OST	Bacteria	Chloroflexi	Anaerolineae	Anaerolineales	Anaerolineaceae	Leptolinea
Otu013	234	0.00431615	IDP5YSY02ETOW9	Bacteria	Thermotogae	Thermotogae	Thermotogales	Thermotogaceae	Kosmotoga
Otu014	227	0.00418703	IDP5YSY02DSJ2C	Bacteria	Chloroflexi	Anaerolineae	Anaerolineales	Anaerolineaceae	Longilinea
Otu015	210	0.00387347	IDP5YSY02DNSOI	Bacteria	Proteobacteria	Deltaproteobacteria	Desulfovibrionales	Desulfovibrionaceae	Desulfovibrio
Otu016	205	0.00378124	IDP5YSY02C1D7U	Bacteria	Proteobacteria	Deltaproteobacteria	Desulfobacterales	Desulfobacteraceae	Desulfonema
Otu017	167	0.00308033	IDP5YSY02DSTLS	Bacteria	Proteobacteria	Deltaproteobacteria	Syntrophobacterales	Syntrophaceae	Smithella
Otu018	163	0.00300655	IDP5YSY02D80DG	Bacteria	Verrucomicrobia	Opitutae	Opitutales	Opitutaceae	Alterococcus
Otu019	100	0.00184451	IDP5YSY02DLL1L	Bacteria	Bacteroidetes	Flavobacteriia	Flavobacteriales	Cryomorphaceae	Wandonia
Otu020	98	0.00180762	IED731Z02FQOZ2	Bacteria	Hydrogenedentes	Candidatus Hydrogenedens
Otu021	97	0.00178917	IDP5YSY02DKQVE	Bacteria	Proteobacteria	Deltaproteobacteria	Syntrophobacterales	Syntrophaceae	Smithella
Otu022	88	0.00162317	IDP5YSY02DKLBH	Bacteria	Chloroflexi	Anaerolineae	Anaerolineales	Anaerolineaceae	Longilinea
Otu023	82	0.0015125	IDP5YSY02D582S	Bacteria	Firmicutes	Bacilli	Bacillales	Thermoactinomycetaceae 2	Seinonella
Otu024	78	0.00143872	IDP5YSY02EKIMS	Bacteria	Proteobacteria	Deltaproteobacteria	Syntrophobacterales	Syntrophaceae	Smithella
Otu025	71	0.0013096	IDP5YSY02ETF0P	Bacteria	Hydrogenedentes	Candidatus Hydrogenedens
Otu026	61	0.00112515	IDP5YSY02DXX5C	Bacteria	Spirochaetes	Spirochaetia	Spirochaetales	Leptospiraceae	Leptonema
Otu027	57	0.00105137	IDP5YSY02EMP4Q	Bacteria	Chloroflexi	Anaerolineae	Anaerolineales	Anaerolineaceae	Longilinea
Otu028	52	0.000959144	IDP5YSY02EBGEV	Bacteria	Chloroflexi	Anaerolineae	Anaerolineales	Anaerolineaceae	Longilinea
Otu029	49	0.000903809	IDP5YSY02ELCLT	Bacteria	Bacteroidetes	Flavobacteriia	Flavobacteriales	Cryomorphaceae	Wandonia
Otu030	48	0.000885364	IDP5YSY02EJSQT	Bacteria	Proteobacteria	Deltaproteobacteria	Syntrophobacterales	Syntrophaceae	Smithella
Otu031	47	0.000866919	IDP5YSY02EKX72	Bacteria	Spirochaetes	Spirochaetia	Spirochaetales	Spirochaetaceae	Sphaerochaeta
Otu032	43	0.000793138	IDP5YSY02D67C8	Bacteria	Proteobacteria	Deltaproteobacteria	Desulfovibrionales	Desulfovibrionaceae	Desulfovibrio
Otu033	41	0.000756248	IDP5YSY02DE5CO	Bacteria	Thermotogae	Thermotogae	Thermotogales	Thermotogaceae	Kosmotoga
Otu034	37	0.000682468	IDP5YSY02DTLHU	Bacteria	Firmicutes	Clostridia	Clostridiales	Clostridiales
Otu035	35	0.000645578	IDP5YSY02DJ8UF	Bacteria	Chloroflexi	Anaerolineae	Anaerolineales	Anaerolineaceae	Levilinea
Otu036	35	0.000645578	IDP5YSY02ESC54	Bacteria	Aminicenantes	Aminicenantes
Otu037	34	0.000627133	IDP5YSY02ERBBV	Bacteria	Synergistetes	Synergistia	Synergistales	Synergistaceae	Aminiphilus
Otu038	34	0.000627133	IDP5YSY02DEFE8	Bacteria	Firmicutes	Clostridia	Clostridiales	Clostridiales	1
Otu039	33	0.000608688	IDP5YSY02D359R	Bacteria	Firmicutes	Clostridia	Halanaerobiales	Halobacteroidaceae	Halanaerobaculum
Otu040	30	0.000553352	IDP5YSY02C2XJG	Bacteria	Chloroflexi	Anaerolineae	Anaerolineales	Anaerolineaceae	Longilinea
Otu041	25	0.000461127	IDP5YSY02C0SMQ	Bacteria	Chloroflexi	Anaerolineae	Anaerolineales	Anaerolineaceae	Bellilinea
Otu042	25	0.000461127	IDP5YSY02DX4GQ	Bacteria	Cloacimonetes	Candidatus Cloacamonas
Otu043	24	0.000442682	IDP5YSY02DYU9G	Bacteria	Proteobacteria	Deltaproteobacteria	Syntrophobacterales	Syntrophaceae	Smithella
Otu044	24	0.000442682	IDP5YSY02DZFDG	Bacteria	Parcubacteria	Parcubacteria
Otu045	21	0.000387347	IDP5YSY02D9CEX	Bacteria	Hydrogenedentes	Candidatus Hydrogenedens
Otu046	20	0.000368902	IDP5YSY02DWAGO	Bacteria	Chloroflexi	Anaerolineae	Anaerolineales	Anaerolineaceae	Longilinea
Otu047	18	0.000332011	IDP5YSY02C0OI9	Bacteria	Proteobacteria	Deltaproteobacteria	Syntrophorhabdaceae	Syntrophorhabdus
Otu048	18	0.000332011	IDP5YSY02EPFE7	Bacteria	Proteobacteria	Deltaproteobacteria	Syntrophorhabdaceae	Syntrophorhabdus
Otu049	17	0.000313566	IDP5YSY02DLUK3	Bacteria	Chloroflexi	Anaerolineae	Anaerolineales	Anaerolineaceae	Leptolinea
Otu050	17	0.000313566	IDP5YSY02EQANA	Bacteria	Parcubacteria	Parcubacteria
Otu051	16	0.000295121	IED731Z02GZN77	Bacteria	Chloroflexi	Anaerolineae	Anaerolineales	Anaerolineaceae	Leptolinea
Otu052	14	0.000258231	IDP5YSY02EZKO8	Bacteria	Proteobacteria	Gammaproteobacteria	Xanthomonadales	Xanthomonadaceae	Panacagrimonas
Otu053	14	0.000258231	IDP5YSY02ERQV1	Bacteria	Marinimicrobia	Marinimicrobia
Otu054	13	0.000239786	IDP5YSY02C8H7R	Bacteria	Proteobacteria	Gammaproteobacteria	Xanthomonadales	Xanthomonadaceae	Panacagrimonas
Otu055	12	0.000221341	IDP5YSY02C186L	Bacteria	Proteobacteria	Deltaproteobacteria	Desulfuromonadales	Desulfuromonadaceae	Desulfuromonas
Otu056	12	0.000221341	IED731Z02J3V1D	Bacteria	Chloroflexi	Anaerolineae	Anaerolineales	Anaerolineaceae	Leptolinea
Otu057	11	0.000202896	IDP5YSY02C321N	Bacteria	Chloroflexi	Anaerolineae	Anaerolineales	Anaerolineaceae	Longilinea
Otu058	10	0.000184451	IDP5YSY02DULLX	Bacteria	Proteobacteria	Alphaproteobacteria	Rhodobacterales	Rhodobacteraceae	Nereida
Otu059	10	0.000184451	IDP5YSY02DM5ZU	Bacteria	Chloroflexi	Anaerolineae	Anaerolineales	Anaerolineaceae	Leptolinea
Otu060	9	0.000166006	IDP5YSY02EP7ZX	Bacteria	Bacteroidetes	Bacteroidia	Bacteroidales	Porphyromonadaceae	Proteiniphilum
Otu061	9	0.000166006	IED731Z02F73KG	Bacteria	Bacteroidetes	Cytophagia	Cytophagales	Flammeovirgaceae	Reichenbachiella
Otu062	9	0.000166006	IDP5YSY02D3JPM	Bacteria	Bacteroidetes	Cytophagia	Cytophagales	Cytophagaceae	Meniscus
Otu063	8	0.000147561	IED731Z02H4BXX	Bacteria	Thermotogae	Thermotogae	Thermotogales	Thermotogaceae	Kosmotoga
Otu064	8	0.000147561	IED731Z02F744N	Bacteria	Hydrogenedentes	Candidatus Hydrogenedens
Otu065	8	0.000147561	IDP5YSY02ESAKG	Bacteria	Proteobacteria	Gammaproteobacteria	Pseudomonadales	Pseudomonadaceae	Pseudomonas
Otu066	8	0.000147561	IDP5YSY02DC1TJ	Bacteria	Firmicutes	Bacilli	Bacillales	Thermoactinomycetaceae 1	Lihuaxuella
Otu067	7	0.000129116	IDP5YSY02DF9RZ	Bacteria	Chloroflexi	Anaerolineae	Anaerolineales	Anaerolineaceae	Levilinea
Otu068	7	0.000129116	IDP5YSY02D0GUC	Bacteria	Chloroflexi	Anaerolineae	Anaerolineales	Anaerolineaceae	Bellilinea
Otu069	7	0.000129116	IED731Z02IKNK3	Bacteria	Bacteroidetes	Cytophagia	Cytophagales	Flammeovirgaceae	Thermonema
Otu070	7	0.000129116	IDP5YSY02EO9OY	Bacteria	Bacteroidetes	Flavobacteriia	Flavobacteriales	Flavobacteriaceae	Galbibacter
Otu071	7	0.000129116	IDP5YSY02D7NQG	Bacteria	Proteobacteria	Alphaproteobacteria	Rhodobacterales	Rhodobacteraceae	Nereida
Otu072	7	0.000129116	IED731Z02HUN3V	Bacteria	Spirochaetes	Spirochaetia	Spirochaetales	Spirochaetaceae	Treponema
Otu073	7	0.000129116	IED731Z02JEZD6	Bacteria	Chloroflexi	Dehalococcoidia	Dehalococcoidales	Dehalococcoidaceae	Dehalococcoides
Otu074	7	0.000129116	IED731Z02F74X7	Bacteria	Chloroflexi	Anaerolineae	Anaerolineales	Anaerolineaceae	Leptolinea
Otu075	7	0.000129116	IDP5YSY02D3AH3	Bacteria	Chloroflexi	Anaerolineae	Anaerolineales	Anaerolineaceae	Levilinea
Otu076	7	0.000129116	IDP5YSY02D682A	Bacteria	Acetothermia	Acetothermia	incertae
Otu077	6	0.00011067	IED731Z02ILU7L	Bacteria	Parcubacteria	Parcubacteria	incertae
Otu078	6	0.00011067	IDP5YSY02ET1E5	Bacteria	Caldiserica	Caldisericia	Caldisericales	Caldisericaceae	Caldisericum
Otu079	6	0.00011067	IED731Z02HF39R	Bacteria	Proteobacteria	Deltaproteobacteria	Syntrophobacterales	Syntrophaceae	Smithella
Otu080	6	0.00011067	IED731Z02HUOHY	Bacteria	Firmicutes	Clostridia	Clostridiales	Clostridiales
Otu081	6	0.00011067	IED731Z02F3SD2	Bacteria	Chloroflexi	Anaerolineae	Anaerolineales	Anaerolineaceae	Leptolinea
Otu082	6	0.00011067	IED731Z02GCOVN	Bacteria	Chloroflexi	Anaerolineae	Anaerolineales	Anaerolineaceae	Longilinea
Otu083	5	9.22254e-05	IED731Z02FY7BN	Bacteria	Spirochaetes	Spirochaetia	Spirochaetales	Leptospiraceae	Leptonema
Otu084	5	9.22254e-05	IDP5YSY02D3G4L	Bacteria	Proteobacteria	Deltaproteobacteria	Desulfobacterales	Desulfobacteraceae	Desulfatiferula
Otu085	5	9.22254e-05	IDP5YSY02C048G	Bacteria	Synergistetes	Synergistia	Synergistales	Synergistaceae	Anaerobaculum
Otu086	5	9.22254e-05	IDP5YSY02EUROY	Bacteria	Chloroflexi	Anaerolineae	Anaerolineales	Anaerolineaceae	Leptolinea
Otu087	5	9.22254e-05	IDP5YSY02D3DJZ	Bacteria	Thermotogae	Thermotogae	Thermotogales	Thermotogaceae	Fervidobacterium
Otu088	5	9.22254e-05	IED731Z02IODXO	Bacteria	Spirochaetes	Spirochaetia	Spirochaetales	Spirochaetaceae	Treponema
Otu089	5	9.22254e-05	IDP5YSY02EBMG4	Bacteria	Hydrogenedentes	Candidatus Hydrogenedens
Otu090	5	9.22254e-05	IED731Z02JPJG3	Bacteria	Proteobacteria	Deltaproteobacteria	Syntrophobacterales	Syntrophaceae	Smithella
Otu091	5	9.22254e-05	IED731Z02G4QUH	Bacteria	Chloroflexi	Anaerolineae	Anaerolineales	Anaerolineaceae	Bellilinea
Otu092	5	9.22254e-05	IED731Z02GG8FL	Bacteria	Hydrogenedentes	Candidatus Hydrogenedens
Otu093	4	7.37803e-05	IDP5YSY02C9VZ7	Bacteria	Firmicutes	Clostridia	Thermoanaerobacterales	Thermodesulfobiaceae	Coprothermobacter
Otu094	4	7.37803e-05	IED731Z02GKIMH	Bacteria	Proteobacteria	Deltaproteobacteria	Syntrophobacterales	Syntrophaceae	Smithella
Otu095	4	7.37803e-05	IED731Z02HK3VX	Bacteria	Actinobacteria	Actinobacteria	Coriobacteridae	Coriobacteriales	Coriobacterineae
Otu096	4	7.37803e-05	IED731Z02GEFX8	Bacteria	Proteobacteria	Deltaproteobacteria	Syntrophobacterales	Syntrophaceae	Smithella
Otu097	4	7.37803e-05	IDP5YSY02EL9X2	Bacteria	Proteobacteria	Deltaproteobacteria	Syntrophobacterales	Syntrophaceae	Smithella
Otu098	4	7.37803e-05	IED731Z02I87TU	Bacteria	Proteobacteria	Deltaproteobacteria	Desulfovibrionales	Desulfovibrionaceae	Desulfovibrio
Otu099	4	7.37803e-05	IDP5YSY02ESJHY	Bacteria	Actinobacteria	Actinobacteria	Actinobacteridae	Actinomycetales	Glycomycineae
Otu100	4	7.37803e-05	IDP5YSY02DKKPJ	Bacteria	Parcubacteria	Parcubacteria
Otu101	4	7.37803e-05	IDP5YSY02EAQRN	Bacteria	Acetothermia	Acetothermia
Otu102	4	7.37803e-05	IED731Z02GBK5M	Bacteria	Chloroflexi	Dehalococcoidetes	Dehalogenimonas
Otu103	4	7.37803e-05	IDP5YSY02D2UI8	Bacteria	Proteobacteria	Gammaproteobacteria	Xanthomonadales	Xanthomonadaceae	Panacagrimonas
Otu104	4	7.37803e-05	IDP5YSY02EYGO4	Bacteria	Actinobacteria	Actinobacteria	Actinobacteridae	Actinomycetales	Micrococcineae
Otu105	4	7.37803e-05	IDP5YSY02DA1KC	Bacteria	Bacteroidetes	Flavobacteriia	Flavobacteriales	Cryomorphaceae	Wandonia
Otu106	4	7.37803e-05	IED731Z02IM7BH	Bacteria	Marinimicrobia	Marinimicrobia
Otu107	4	7.37803e-05	IED731Z02IQ8QY	Bacteria	Chloroflexi	Dehalococcoidetes	Dehalogenimonas
Otu108	4	7.37803e-05	IED731Z02GANSW	Bacteria	Thermotogae	Thermotogae	Thermotogales	Thermotogaceae	Kosmotoga
Otu109	4	7.37803e-05	IED731Z02H8EAG	Bacteria	Marinimicrobia	Marinimicrobia
Otu110	4	7.37803e-05	IDP5YSY02D2PGN	Bacteria	Chloroflexi	Anaerolineae	Anaerolineales	Anaerolineaceae	Longilinea
Otu111	4	7.37803e-05	IDP5YSY02D6AYR	Bacteria	Thermotogae	Thermotogae	Thermotogales	Thermotogaceae	Kosmotoga
Otu112	4	7.37803e-05	IED731Z02I0EBW	Bacteria	Bacteroidetes	Bacteroidia	Bacteroidales	Porphyromonadaceae	Proteiniphilum
Otu113	3	5.53352e-05	IED731Z02I21YH	Bacteria	Thermotogae	Thermotogae	Thermotogales	Thermotogaceae	Kosmotoga
Otu114	3	5.53352e-05	IED731Z02JJK6H	Bacteria	Firmicutes	Clostridia	Clostridiales	Ruminococcaceae	Sporobacter
Otu115	3	5.53352e-05	IED731Z02IRZOF	Bacteria	Proteobacteria	Deltaproteobacteria	Desulfobacterales	Desulfobacteraceae	Desulfatiferula
Otu116	3	5.53352e-05	IDP5YSY02DJS6C	Bacteria	Proteobacteria	Deltaproteobacteria	Syntrophorhabdaceae	Syntrophorhabdus
Otu117	3	5.53352e-05	IED731Z02HJVQF	Bacteria	Proteobacteria	Deltaproteobacteria	Desulfovibrionales	Desulfovibrionaceae	Desulfovibrio
Otu118	3	5.53352e-05	IED731Z02J46IT	Bacteria	Proteobacteria	Deltaproteobacteria	Desulfarculales	Desulfarculaceae	Desulfarculus
Otu119	3	5.53352e-05	IED731Z02F282M	Bacteria	Bacteroidetes	Flavobacteriia	Flavobacteriales	Flavobacteriaceae	Galbibacter
Otu120	3	5.53352e-05	IED731Z02FWOKO	Bacteria	Firmicutes	Clostridia	Clostridiales	Clostridiaceae 4	Geosporobacter
Otu121	3	5.53352e-05	IDP5YSY02DX0NE	Bacteria	Hydrogenedentes	Candidatus Hydrogenedens
Otu122	3	5.53352e-05	IED731Z02F6BON	Bacteria	Synergistetes	Synergistia	Synergistales	Synergistaceae	Anaerobaculum
Otu123	3	5.53352e-05	IDP5YSY02EDECX	Bacteria	Hydrogenedentes	Candidatus Hydrogenedens
Otu124	3	5.53352e-05	IDP5YSY02DPXP3	Bacteria	Spirochaetes	Spirochaetia	Spirochaetales	Spirochaetaceae	Treponema
Otu125	3	5.53352e-05	IDP5YSY02EOVN0	Bacteria	Firmicutes	Bacilli	Bacillales	Planococcaceae	Filibacter
Otu126	3	5.53352e-05	IED731Z02I68VG	Bacteria	Cloacimonetes	Candidatus Cloacamonas
Otu127	3	5.53352e-05	IED731Z02HUC89	Bacteria	Chloroflexi	Anaerolineae	Anaerolineales	Anaerolineaceae	Leptolinea
Otu128	3	5.53352e-05	IDP5YSY02DBASA	Bacteria	Spirochaetes	Spirochaetia	Spirochaetales	Spirochaetaceae	Sphaerochaeta
Otu129	3	5.53352e-05	IED731Z02HX8L8	Bacteria	Cloacimonetes	Candidatus Cloacamonas
Otu130	3	5.53352e-05	IED731Z02GVXD0	Bacteria	Chloroflexi	Anaerolineae	Anaerolineales	Anaerolineaceae	Leptolinea
Otu131	3	5.53352e-05	IDP5YSY02EFAPJ	Bacteria	Proteobacteria	Deltaproteobacteria	Syntrophobacterales	Syntrophaceae	Smithella
Otu132	3	5.53352e-05	IDP5YSY02C2CVF	Bacteria	Cloacimonetes	Candidatus Cloacamonas
Otu133	3	5.53352e-05	IED731Z02I4NJ5	Bacteria	Proteobacteria	Betaproteobacteria	Burkholderiales	Alcaligenaceae	Paenalcaligenes
Otu134	3	5.53352e-05	IDP5YSY02DDZAH	Bacteria	Firmicutes	Bacilli	Bacillales	Planococcaceae	Filibacter
Otu135	3	5.53352e-05	IDP5YSY02ENRJR	Bacteria	Chloroflexi	Dehalococcoidia	Dehalococcoidales	Dehalococcoidaceae	Dehalococcoides
Otu136	3	5.53352e-05	IDP5YSY02EYW4P	Bacteria	Proteobacteria	Gammaproteobacteria	Xanthomonadales	Xanthomonadaceae	Panacagrimonas
Otu137	2	3.68902e-05	IED731Z02GP89X	Bacteria	Spirochaetes	Spirochaetia	Spirochaetales	Spirochaetaceae	Treponema
Otu138	2	3.68902e-05	IED731Z02GBRXF	Bacteria	Thermotogae	Thermotogae	Thermotogales	Thermotogaceae	Kosmotoga
Otu139	2	3.68902e-05	IED731Z02JNO5P	Bacteria	Chloroflexi	Anaerolineae	Anaerolineales	Anaerolineaceae	Bellilinea
Otu140	2	3.68902e-05	IDP5YSY02DSX1A	Bacteria	Proteobacteria	Gammaproteobacteria	Pseudomonadales	Pseudomonadaceae	Pseudomonas
Otu141	2	3.68902e-05	IED731Z02JLMAR	Bacteria	Bacteroidetes	Flavobacteriia	Flavobacteriales	Cryomorphaceae	Wandonia
Otu142	2	3.68902e-05	IED731Z02H6J07	Bacteria	Proteobacteria	Deltaproteobacteria	Syntrophobacterales	Syntrophaceae	Smithella
Otu143	2	3.68902e-05	IED731Z02JOP0M	Bacteria	Spirochaetes	Spirochaetia	Spirochaetales	Spirochaetaceae	Treponema
Otu144	2	3.68902e-05	IED731Z02IXUOA	Bacteria	Proteobacteria	Deltaproteobacteria	Desulfovibrionales	Desulfovibrionaceae	Desulfovibrio
Otu145	2	3.68902e-05	IDP5YSY02DULEY	Bacteria	Proteobacteria	Deltaproteobacteria	Syntrophorhabdaceae	Syntrophorhabdus
Otu146	2	3.68902e-05	IED731Z02JB7NV	Bacteria	Proteobacteria	Deltaproteobacteria	Syntrophorhabdaceae	Syntrophorhabdus
Otu147	2	3.68902e-05	IDP5YSY02ENBO6	Bacteria	Proteobacteria	Deltaproteobacteria	Syntrophobacterales	Syntrophaceae	Smithella
Otu148	2	3.68902e-05	IED731Z02H5X07	Bacteria	Firmicutes	Clostridia	Thermoanaerobacterales	Thermodesulfobiaceae	Coprothermobacter
Otu149	2	3.68902e-05	IDP5YSY02DXQHH	Bacteria	Proteobacteria	Gammaproteobacteria	Acidithiobacillales	Thermithiobacillaceae	Thermithiobacillus
Otu150	2	3.68902e-05	IDP5YSY02EIQ6H	Bacteria	Chloroflexi	Anaerolineae	Anaerolineales	Anaerolineaceae	Leptolinea
Otu151	2	3.68902e-05	IDP5YSY02C0HKT	Bacteria	Chloroflexi	Anaerolineae	Anaerolineales	Anaerolineaceae	Leptolinea
Otu152	2	3.68902e-05	IED731Z02JD5EG	Bacteria	Chloroflexi	Anaerolineae	Anaerolineales	Anaerolineaceae	Levilinea
Otu153	2	3.68902e-05	IED731Z02FRSBI	Bacteria	Spirochaetes	Spirochaetia	Spirochaetales	Spirochaetaceae	Treponema
Otu154	2	3.68902e-05	IED731Z02J5728	Bacteria	Thermotogae	Thermotogae	Thermotogales	Thermotogaceae	Kosmotoga
Otu155	2	3.68902e-05	IED731Z02IP49B	Bacteria	Parcubacteria	Parcubacteria
Otu156	2	3.68902e-05	IED731Z02GDZYI	Bacteria	Proteobacteria	Betaproteobacteria	Neisseriales	Neisseriaceae	Jeongeupia
Otu157	2	3.68902e-05	IED731Z02JFIFU	Bacteria	Spirochaetes	Spirochaetia	Spirochaetales	Spirochaetaceae	Treponema
Otu158	2	3.68902e-05	IED731Z02IRGFH	Bacteria	Chloroflexi	Anaerolineae	Anaerolineales	Anaerolineaceae	Longilinea
Otu159	2	3.68902e-05	IED731Z02HRIFS	Bacteria	Firmicutes	Bacilli	Bacillales	Bacillaceae 2	Salirhabdus
Otu160	2	3.68902e-05	IED731Z02IWO1G	Bacteria	Firmicutes	Clostridia	Clostridiales	Clostridiaceae 4	Geosporobacter
Otu161	2	3.68902e-05	IED731Z02IO5DO	Bacteria	Firmicutes	Bacilli	Bacillales	Thermoactinomycetaceae 2	Seinonella
Otu162	2	3.68902e-05	IED731Z02ICBGS	Bacteria	Actinobacteria	Actinobacteria	Actinobacteridae	Actinomycetales	Glycomycineae
Otu163	2	3.68902e-05	IED731Z02IT8YY	Bacteria	Proteobacteria	Deltaproteobacteria	Myxococcales	Sorangiineae	Polyangiaceae
Otu164	2	3.68902e-05	IDP5YSY02EBNRN	Bacteria	Firmicutes	Bacilli	Bacillales	Planococcaceae	Filibacter
Otu165	2	3.68902e-05	IED731Z02FZB8I	Bacteria	Chloroflexi	Anaerolineae	Anaerolineales	Anaerolineaceae	Longilinea
Otu166	2	3.68902e-05	IED731Z02GKVGT	Bacteria	Spirochaetes	Spirochaetia	Spirochaetales	Spirochaetaceae	Sphaerochaeta
Otu167	2	3.68902e-05	IED731Z02FNQ3M	Bacteria	Chlamydiae	Chlamydiia	Chlamydiales	Parachlamydiaceae	Neochlamydia
Otu168	2	3.68902e-05	IED731Z02GAE3T	Bacteria	Chloroflexi	Anaerolineae	Anaerolineales	Anaerolineaceae	Leptolinea
Otu169	2	3.68902e-05	IED731Z02HQJH9	Bacteria	Hydrogenedentes	Candidatus Hydrogenedens
Otu170	2	3.68902e-05	IED731Z02JNCI8	Bacteria	Hydrogenedentes	Candidatus Hydrogenedens
Otu171	2	3.68902e-05	IDP5YSY02ED6MC	Bacteria	Proteobacteria	Alphaproteobacteria	Caulobacterales	Caulobacteraceae	Brevundimonas
Otu172	2	3.68902e-05	IED731Z02GQHT0	Bacteria	Proteobacteria	Betaproteobacteria	Burkholderiales	Comamonadaceae	Schlegelella
Otu173	2	3.68902e-05	IED731Z02GD2O4	Bacteria	Hydrogenedentes	Candidatus Hydrogenedens
Otu174	2	3.68902e-05	IED731Z02GOPUA	Bacteria	Parcubacteria	Parcubacteria
Otu175	2	3.68902e-05	IED731Z02GR19G	Bacteria	Chloroflexi	Anaerolineae	Anaerolineales	Anaerolineaceae	Leptolinea
Otu176	2	3.68902e-05	IED731Z02JRK70	Bacteria	Proteobacteria	Deltaproteobacteria	Syntrophobacterales	Syntrophaceae	Desulfomonile
Otu177	2	3.68902e-05	IED731Z02HQQAA	Bacteria	Spirochaetes	Spirochaetia	Spirochaetales	Spirochaetaceae	Treponema
Otu178	2	3.68902e-05	IED731Z02G4HAE	Bacteria	Marinimicrobia	Marinimicrobia
Otu179	2	3.68902e-05	IDP5YSY02EU7UG	Bacteria	Chloroflexi	Anaerolineae	Anaerolineales	Anaerolineaceae	Leptolinea
Otu180	2	3.68902e-05	IED731Z02JHSVI	Bacteria	Proteobacteria	Deltaproteobacteria	Syntrophobacterales	Syntrophaceae	Smithella
Otu181	2	3.68902e-05	IDP5YSY02EX9GC	Bacteria	Proteobacteria	Deltaproteobacteria	Desulfuromonadales	Geobacteraceae	Geopsychrobacter
Otu182	2	3.68902e-05	IED731Z02J6EZ6	Bacteria	Bacteroidetes	Flavobacteriia	Flavobacteriales	Flavobacteriaceae	Sandarakinotalea
Otu183	2	3.68902e-05	IED731Z02JQCI9	Bacteria	Proteobacteria	Gammaproteobacteria	Xanthomonadales	Xanthomonadaceae	Panacagrimonas
Otu184	2	3.68902e-05	IED731Z02F2K91	Bacteria	Chloroflexi	Anaerolineae	Anaerolineales	Anaerolineaceae	Leptolinea
Otu185	2	3.68902e-05	IED731Z02F443U	Bacteria	Hydrogenedentes	Candidatus Hydrogenedens
Otu186	2	3.68902e-05	IED731Z02IVG66	Bacteria	Acidobacteria	Acidobacteria
Otu187	2	3.68902e-05	IDP5YSY02D3VR0	Bacteria	Synergistetes	Synergistia	Synergistales	Synergistaceae	Aminobacterium
Otu188	2	3.68902e-05	IED731Z02JUDP0	Bacteria	Proteobacteria	Gammaproteobacteria	Xanthomonadales	Xanthomonadaceae	Panacagrimonas
Otu189	2	3.68902e-05	IED731Z02H2WRS	Bacteria	Actinobacteria	Actinobacteria	Actinobacteridae	Actinomycetales	Micrococcineae
Otu190	2	3.68902e-05	IED731Z02H4C4B	Bacteria	Proteobacteria	Deltaproteobacteria	Syntrophorhabdaceae	Syntrophorhabdus
Otu191	2	3.68902e-05	IED731Z02HH5SE	Bacteria	Spirochaetes	Spirochaetia	Spirochaetales	Spirochaetaceae	Treponema
Otu192	2	3.68902e-05	IED731Z02HAR82	Bacteria	Parcubacteria	Parcubacteria
Otu193	2	3.68902e-05	IED731Z02HJWTJ	Bacteria	Parcubacteria	Parcubacteria
Otu194	2	3.68902e-05	IED731Z02HJ37V	Bacteria	Chloroflexi	Caldilineae	Caldilineales	Caldilineaceae	Caldilinea
Otu195	2	3.68902e-05	IED731Z02HGBEY	Bacteria	Chloroflexi	Anaerolineae	Anaerolineales	Anaerolineaceae	Leptolinea
Otu196	2	3.68902e-05	IED731Z02JXVWD	Bacteria	Chloroflexi	Anaerolineae	Anaerolineales	Anaerolineaceae	Leptolinea
Otu197	2	3.68902e-05	IDP5YSY02D0MDG	Bacteria	Proteobacteria	Deltaproteobacteria	Myxococcales	Sorangiineae	Polyangiaceae
Otu198	2	3.68902e-05	IED731Z02H50UQ	Bacteria	Chloroflexi	Anaerolineae	Anaerolineales	Anaerolineaceae	Leptolinea
Otu199	2	3.68902e-05	IED731Z02FN56G	Bacteria	Thermotogae	Thermotogae	Thermotogales	Thermotogaceae	Kosmotoga
Otu200	2	3.68902e-05	IED731Z02JIK4M	Bacteria	Proteobacteria	Gammaproteobacteria	Oceanospirillales	Halomonadaceae	Carnimonas
Otu201	2	3.68902e-05	IED731Z02HU2X5	Bacteria	Hydrogenedentes	Candidatus Hydrogenedens
Otu202	2	3.68902e-05	IDP5YSY02ENUJF	Bacteria	Marinimicrobia	Marinimicrobia
Otu203	2	3.68902e-05	IDP5YSY02DVOOS	Bacteria	Proteobacteria	Deltaproteobacteria	Desulfobacterales	Desulfobacteraceae	Desulfatirhabdium
Otu204	2	3.68902e-05	IDP5YSY02DUHZ5	Bacteria	Marinimicrobia	Marinimicrobia
Otu205	2	3.68902e-05	IDP5YSY02DRC03	Bacteria	Proteobacteria	Gammaproteobacteria	Xanthomonadales	Xanthomonadaceae	Panacagrimonas
Otu206	2	3.68902e-05	IED731Z02GMBYE	Bacteria	Marinimicrobia	Marinimicrobia
Otu207	2	3.68902e-05	IDP5YSY02C1WOR	Bacteria	Thermotogae	Thermotogae	Thermotogales	Thermotogaceae	Kosmotoga
Otu208	2	3.68902e-05	IED731Z02FVD29	Bacteria	Chloroflexi	Caldilineae	Caldilineales	Caldilineaceae	Caldilinea
Otu209	2	3.68902e-05	IDP5YSY02ECVXN	Bacteria	Marinimicrobia	Marinimicrobia
Otu210	1	1.84451e-05	IDP5YSY02E01QH	Bacteria	Proteobacteria	Deltaproteobacteria	Syntrophobacterales	Syntrophaceae	Smithella
Otu211	1	1.84451e-05	IDP5YSY02EJPR3	Bacteria	Proteobacteria	Deltaproteobacteria	Desulfobacterales	Desulfobacteraceae	Desulfatirhabdium
Otu212	1	1.84451e-05	IED731Z02HGEQE	Bacteria	Firmicutes	Clostridia	Clostridiales	Clostridiales
Otu213	1	1.84451e-05	IED731Z02F1UEG	Bacteria	Proteobacteria	Deltaproteobacteria	Syntrophorhabdaceae	Syntrophorhabdus
Otu214	1	1.84451e-05	IED731Z02HOXFV	Bacteria	Proteobacteria	Deltaproteobacteria	Desulfovibrionales	Desulfovibrionaceae	Desulfovibrio
Otu215	1	1.84451e-05	IDP5YSY02ELVJ0	Bacteria	Proteobacteria	Deltaproteobacteria	Syntrophobacterales	Syntrophaceae	Smithella
Otu216	1	1.84451e-05	IED731Z02F5EE3	Bacteria	Proteobacteria	Deltaproteobacteria	Syntrophobacterales	Syntrophaceae	Smithella
Otu217	1	1.84451e-05	IED731Z02JZ0JE	Bacteria	Proteobacteria	Deltaproteobacteria	Desulfovibrionales	Desulfovibrionaceae	Desulfovibrio
Otu218	1	1.84451e-05	IDP5YSY02DKG99	Bacteria	Proteobacteria	Deltaproteobacteria	Syntrophobacterales	Syntrophaceae	Smithella
Otu219	1	1.84451e-05	IDP5YSY02DQF7N	Bacteria	Proteobacteria	Deltaproteobacteria	Desulfovibrionales	Desulfovibrionaceae	Desulfovibrio
Otu220	1	1.84451e-05	IDP5YSY02DS7OJ	Bacteria	Proteobacteria	Deltaproteobacteria	Syntrophobacterales	Syntrophaceae	Smithella
Otu221	1	1.84451e-05	IED731Z02G67M1	Bacteria	Proteobacteria	Deltaproteobacteria	Syntrophobacterales	Syntrophaceae	Smithella
Otu222	1	1.84451e-05	IDP5YSY02DHMUP	Bacteria	Proteobacteria	Deltaproteobacteria	Desulfovibrionales	Desulfovibrionaceae	Desulfovibrio
Otu223	1	1.84451e-05	IDP5YSY02ERVUT	Bacteria	Proteobacteria	Deltaproteobacteria	Syntrophobacterales	Syntrophaceae	Smithella
Otu224	1	1.84451e-05	IDP5YSY02DKFXG	Bacteria	Firmicutes	Clostridia	Clostridiales	Clostridiaceae 4	Geosporobacter
Otu225	1	1.84451e-05	IED731Z02GOBH9	Bacteria	Planctomycetes	Planctomycetia	Planctomycetales	Planctomycetaceae	Singulisphaera
Otu226	1	1.84451e-05	IED731Z02GLIAZ	Bacteria	Chloroflexi	Anaerolineae	Anaerolineales	Anaerolineaceae	Longilinea
Otu227	1	1.84451e-05	IDP5YSY02C5TGX	Bacteria	Proteobacteria	Deltaproteobacteria	Syntrophobacterales	Syntrophaceae	Smithella
Otu228	1	1.84451e-05	IED731Z02GL73T	Bacteria	Proteobacteria	Gammaproteobacteria	Xanthomonadales	Xanthomonadaceae	Panacagrimonas
Otu229	1	1.84451e-05	IDP5YSY02C6CVM	Bacteria	Hydrogenedentes	Candidatus Hydrogenedens
Otu230	1	1.84451e-05	IED731Z02GTCNS	Bacteria	Cloacimonetes	Candidatus Cloacamonas
Otu231	1	1.84451e-05	IDP5YSY02EBPU3	Bacteria	Hydrogenedentes	Candidatus Hydrogenedens
Otu232	1	1.84451e-05	IDP5YSY02DJ5KP	Bacteria	Chloroflexi	Anaerolineae	Anaerolineales	Anaerolineaceae	Levilinea
Otu233	1	1.84451e-05	IDP5YSY02DKBB8	Bacteria	Chloroflexi	Anaerolineae	Anaerolineales	Anaerolineaceae	Longilinea
Otu234	1	1.84451e-05	IDP5YSY02E0MP4	Bacteria	Thermotogae	Thermotogae	Thermotogales	Thermotogaceae	Kosmotoga
Otu235	1	1.84451e-05	IDP5YSY02DYX69	Bacteria	Proteobacteria	Alphaproteobacteria	Rhodospirillales	Rhodospirillaceae	Desertibacter
Otu236	1	1.84451e-05	IED731Z02GOKLC	Bacteria	Firmicutes	Clostridia	Clostridiales	Clostridiaceae 4	Geosporobacter
Otu237	1	1.84451e-05	IDP5YSY02DKT98	Bacteria	Spirochaetes	Spirochaetia	Spirochaetales	Spirochaetaceae	Sphaerochaeta
Otu238	1	1.84451e-05	IDP5YSY02DMC00	Bacteria	Hydrogenedentes	Candidatus Hydrogenedens
Otu239	1	1.84451e-05	IDP5YSY02DW3PK	Bacteria	Chloroflexi	Anaerolineae	Anaerolineales	Anaerolineaceae	Levilinea
Otu240	1	1.84451e-05	IDP5YSY02EN0VS	Bacteria	Chloroflexi	Anaerolineae	Anaerolineales	Anaerolineaceae	Leptolinea
Otu241	1	1.84451e-05	IDP5YSY02DNZ7S	Bacteria	Firmicutes	Clostridia	Clostridiales	Ruminococcaceae	Sporobacter
Otu242	1	1.84451e-05	IDP5YSY02DVNF8	Bacteria	Chloroflexi	Anaerolineae	Anaerolineales	Anaerolineaceae	Bellilinea
Otu243	1	1.84451e-05	IDP5YSY02DV1MQ	Bacteria	Firmicutes	Clostridia	Clostridiales	Clostridiaceae 4	Geosporobacter
Otu244	1	1.84451e-05	IDP5YSY02DO2XI	Bacteria	Thermotogae	Thermotogae	Thermotogales	Thermotogaceae	Kosmotoga
Otu245	1	1.84451e-05	IDP5YSY02EJ9G3	Bacteria	Marinimicrobia	Marinimicrobia
Otu246	1	1.84451e-05	IDP5YSY02DT0LF	Bacteria	Proteobacteria	Deltaproteobacteria	Syntrophobacterales	Syntrophaceae	Smithella
Otu247	1	1.84451e-05	IDP5YSY02DSSER	Bacteria	Chloroflexi	Anaerolineae	Anaerolineales	Anaerolineaceae	Leptolinea
Otu248	1	1.84451e-05	IED731Z02GU1WE	Bacteria	Proteobacteria	Gammaproteobacteria	Xanthomonadales	Xanthomonadaceae	Panacagrimonas
Otu249	1	1.84451e-05	IDP5YSY02EG4KF	Bacteria	Thermotogae	Thermotogae	Thermotogales	Thermotogaceae	Kosmotoga
Otu250	1	1.84451e-05	IDP5YSY02DJ32Z	Bacteria	Thermotogae	Thermotogae	Thermotogales	Thermotogaceae	Kosmotoga
Otu251	1	1.84451e-05	IDP5YSY02EE5DM	Bacteria	Marinimicrobia	Marinimicrobia
Otu252	1	1.84451e-05	IDP5YSY02EE1U9	Bacteria	Thermotogae	Thermotogae	Thermotogales	Thermotogaceae	Kosmotoga
Otu253	1	1.84451e-05	IDP5YSY02EDTY0	Bacteria	Chloroflexi	Anaerolineae	Anaerolineales	Anaerolineaceae	Leptolinea
Otu254	1	1.84451e-05	IDP5YSY02EDLXZ	Bacteria	Acetothermia	Acetothermia
Otu255	1	1.84451e-05	IDP5YSY02ED5G1	Bacteria	Marinimicrobia	Marinimicrobia
Otu256	1	1.84451e-05	IDP5YSY02ECI8X	Bacteria	Spirochaetes	Spirochaetia	Spirochaetales	Spirochaetaceae	Treponema
Otu257	1	1.84451e-05	IDP5YSY02ECAQC	Bacteria	Proteobacteria	Deltaproteobacteria	Syntrophobacterales	Syntrophaceae	Smithella
Otu258	1	1.84451e-05	IDP5YSY02EBYSB	Bacteria	Thermotogae	Thermotogae	Thermotogales	Thermotogaceae	Kosmotoga
Otu259	1	1.84451e-05	IDP5YSY02EI1RD	Bacteria	Chloroflexi	Anaerolineae	Anaerolineales	Anaerolineaceae	Longilinea
Otu260	1	1.84451e-05	IED731Z02HCCWE	Bacteria	Chloroflexi	Anaerolineae	Anaerolineales	Anaerolineaceae	Leptolinea
Otu261	1	1.84451e-05	IED731Z02GTOJX	Bacteria	Chloroflexi	Anaerolineae	Anaerolineales	Anaerolineaceae	Bellilinea
Otu262	1	1.84451e-05	IDP5YSY02D57UQ	Bacteria	Spirochaetes	Spirochaetia	Spirochaetales	Spirochaetaceae	Treponema
Otu263	1	1.84451e-05	IED731Z02GSZJK	Bacteria	Firmicutes	Bacilli	Bacillales	Planococcaceae	Filibacter
Otu264	1	1.84451e-05	IED731Z02GSYGD	Bacteria	Thermotogae	Thermotogae	Thermotogales	Thermotogaceae	Kosmotoga
Otu265	1	1.84451e-05	IED731Z02GQU7P	Bacteria	Proteobacteria	Deltaproteobacteria	Syntrophobacterales	Syntrophaceae	Smithella
Otu266	1	1.84451e-05	IED731Z02GQTB1	Bacteria	Chloroflexi	Anaerolineae	Anaerolineales	Anaerolineaceae	Leptolinea
Otu267	1	1.84451e-05	IED731Z02GQHXI	Bacteria	Spirochaetes	Spirochaetia	Spirochaetales	Spirochaetaceae	Treponema
Otu268	1	1.84451e-05	IED731Z02GQGQF	Bacteria	Chloroflexi	Anaerolineae	Anaerolineales	Anaerolineaceae	Leptolinea
Otu269	1	1.84451e-05	IED731Z02GPPH4	Bacteria	Proteobacteria	Gammaproteobacteria	Xanthomonadales	Xanthomonadaceae	Panacagrimonas
Otu270	1	1.84451e-05	IED731Z02GGJUI	Bacteria	Chloroflexi	Anaerolineae	Anaerolineales	Anaerolineaceae	Leptolinea
Otu271	1	1.84451e-05	IDP5YSY02C5CI6	Bacteria	Cloacimonetes	Candidatus Cloacamonas
Otu272	1	1.84451e-05	IED731Z02ISAPD	Bacteria	Proteobacteria	Deltaproteobacteria	Syntrophobacterales	Syntrophaceae	Smithella
Otu273	1	1.84451e-05	IDP5YSY02ENFBQ	Bacteria	Proteobacteria	Deltaproteobacteria	Syntrophobacterales	Syntrophaceae	Smithella
Otu274	1	1.84451e-05	IDP5YSY02EWVEC	Bacteria	Proteobacteria	Deltaproteobacteria	Syntrophobacterales	Syntrophaceae	Smithella
Otu275	1	1.84451e-05	IED731Z02F8SLI	Bacteria	Proteobacteria	Deltaproteobacteria	Syntrophobacterales	Syntrophaceae	Smithella
Otu276	1	1.84451e-05	IED731Z02FX3MN	Bacteria	Proteobacteria	Deltaproteobacteria	Syntrophobacterales	Syntrophaceae	Desulfobacca
Otu277	1	1.84451e-05	IDP5YSY02DB7CB	Bacteria	Proteobacteria	Deltaproteobacteria	Syntrophobacterales	Syntrophaceae	Smithella
Otu278	1	1.84451e-05	IED731Z02H5ODW	Bacteria	Proteobacteria	Deltaproteobacteria	Syntrophobacterales	Syntrophaceae	Smithella
Otu279	1	1.84451e-05	IED731Z02HEJCQ	Bacteria	Proteobacteria	Gammaproteobacteria	Acidithiobacillales	Thermithiobacillaceae	Thermithiobacillus
Otu280	1	1.84451e-05	IED731Z02HLQON	Bacteria	Proteobacteria	Deltaproteobacteria	Syntrophobacterales	Syntrophaceae	Smithella
Otu281	1	1.84451e-05	IED731Z02IJMWM	Bacteria	Proteobacteria	Deltaproteobacteria	Syntrophobacterales	Syntrophaceae	Smithella
Otu282	1	1.84451e-05	IED731Z02IJN94	Bacteria	Proteobacteria	Deltaproteobacteria	Desulfovibrionales	Desulfovibrionaceae	Desulfovibrio
Otu283	1	1.84451e-05	IDP5YSY02EJ7RO	Bacteria	Proteobacteria	Deltaproteobacteria	Syntrophobacterales	Syntrophaceae	Smithella
Otu284	1	1.84451e-05	IED731Z02J06DO	Bacteria	Proteobacteria	Deltaproteobacteria	Syntrophobacterales	Syntrophaceae	Smithella
Otu285	1	1.84451e-05	IED731Z02JRGD4	Bacteria	Proteobacteria	Deltaproteobacteria	Syntrophobacterales	Syntrophaceae	Smithella
Otu286	1	1.84451e-05	IDP5YSY02EKSF1	Bacteria	Synergistetes	Synergistia	Synergistales	Synergistaceae	Anaerobaculum
Otu287	1	1.84451e-05	IDP5YSY02EVVGL	Bacteria	Synergistetes	Synergistia	Synergistales	Synergistaceae	Anaerobaculum
Otu288	1	1.84451e-05	IDP5YSY02EZ121	Bacteria	Synergistetes	Synergistia	Synergistales	Synergistaceae	Anaerobaculum
Otu289	1	1.84451e-05	IED731Z02F51X6	Bacteria	Synergistetes	Synergistia	Synergistales	Synergistaceae	Anaerobaculum
Otu290	1	1.84451e-05	IDP5YSY02EBW68	Bacteria	Synergistetes	Synergistia	Synergistales	Synergistaceae	Anaerobaculum
Otu291	1	1.84451e-05	IED731Z02F8NWK	Bacteria	Synergistetes	Synergistia	Synergistales	Synergistaceae	Anaerobaculum
Otu292	1	1.84451e-05	IDP5YSY02DYXGL	Bacteria	Synergistetes	Synergistia	Synergistales	Synergistaceae	Anaerobaculum
Otu293	1	1.84451e-05	IDP5YSY02DGWXP	Bacteria	Chloroflexi	Anaerolineae	Anaerolineales	Anaerolineaceae	Leptolinea
Otu294	1	1.84451e-05	IED731Z02IUYUS	Bacteria	Firmicutes	Clostridia	Clostridiales	Clostridiaceae 1	Proteiniclasticum
Otu295	1	1.84451e-05	IDP5YSY02DTDTP	Bacteria	Proteobacteria	Gammaproteobacteria	Pseudomonadales	Moraxellaceae	Acinetobacter
Otu296	1	1.84451e-05	IDP5YSY02C6FPY	Bacteria	Bacteroidetes	Flavobacteriia	Flavobacteriales	Cryomorphaceae	Wandonia
Otu297	1	1.84451e-05	IDP5YSY02DDZ1F	Bacteria	Bacteroidetes	Flavobacteriia	Flavobacteriales	Cryomorphaceae	Wandonia
Otu298	1	1.84451e-05	IDP5YSY02DKD3G	Bacteria	Bacteroidetes	Flavobacteriia	Flavobacteriales	Flavobacteriaceae	Persicivirga
Otu299	1	1.84451e-05	IDP5YSY02DYOSV	Bacteria	Bacteroidetes	Bacteroidia	Bacteroidales	Porphyromonadaceae	Barnesiella
Otu300	1	1.84451e-05	IED731Z02F6W4O	Bacteria	Bacteroidetes	Flavobacteriia	Flavobacteriales	Cryomorphaceae	Wandonia
Otu301	1	1.84451e-05	IED731Z02F97PK	Bacteria	Bacteroidetes	Flavobacteriia	Flavobacteriales	Cryomorphaceae	Wandonia
Otu302	1	1.84451e-05	IED731Z02IL9M7	Bacteria	Bacteroidetes	Bacteroidetes	sedis	Prolixibacter
Otu303	1	1.84451e-05	IED731Z02JWCRQ	Bacteria	Bacteroidetes	Flavobacteriia	Flavobacteriales	Cryomorphaceae	Wandonia
Otu304	1	1.84451e-05	IED731Z02JPP9Z	Bacteria	Firmicutes	Clostridia	Clostridiales	Clostridiales	1
Otu305	1	1.84451e-05	IED731Z02GP005	Bacteria	Chloroflexi	Anaerolineae	Anaerolineales	Anaerolineaceae	Leptolinea
Otu306	1	1.84451e-05	IED731Z02IOH9D	Bacteria	Firmicutes	Clostridia	Clostridiales	Clostridiales
Otu307	1	1.84451e-05	IED731Z02GK663	Bacteria	Firmicutes	Clostridia	Clostridiales	Clostridiales
Otu308	1	1.84451e-05	IED731Z02GAMXY	Bacteria	Firmicutes	Clostridia	Clostridiales	Clostridiales
Otu309	1	1.84451e-05	IED731Z02FWP8X	Bacteria	Firmicutes	Clostridia	Clostridiales	Clostridiales
Otu310	1	1.84451e-05	IDP5YSY02EUIAI	Bacteria	Firmicutes	Clostridia	Clostridiales	Clostridiales
Otu311	1	1.84451e-05	IDP5YSY02C94UA	Bacteria	Firmicutes	Clostridia	Clostridiales	Clostridiales
Otu312	1	1.84451e-05	IED731Z02I7PR5	Bacteria	Bacteroidetes	Bacteroidia	Bacteroidales	Porphyromonadaceae	Proteiniphilum
Otu313	1	1.84451e-05	IDP5YSY02C7HCW	Bacteria	Proteobacteria	Deltaproteobacteria	Syntrophobacterales	Syntrophaceae	Smithella
Otu314	1	1.84451e-05	IDP5YSY02DTXTZ	Bacteria	Proteobacteria	Deltaproteobacteria	Desulfovibrionales	Desulfovibrionaceae	Desulfovibrio
Otu315	1	1.84451e-05	IED731Z02GU1IF	Bacteria	Proteobacteria	Deltaproteobacteria	Syntrophobacterales	Syntrophaceae	Smithella
Otu316	1	1.84451e-05	IED731Z02HPVSH	Bacteria	Proteobacteria	Deltaproteobacteria	Syntrophobacterales	Syntrophaceae	Smithella
Otu317	1	1.84451e-05	IDP5YSY02DGA8E	Bacteria	Proteobacteria	Deltaproteobacteria	Syntrophobacterales	Syntrophaceae	Smithella
Otu318	1	1.84451e-05	IED731Z02HL3QV	Bacteria	Proteobacteria	Deltaproteobacteria	Syntrophobacterales	Syntrophaceae	Smithella
Otu319	1	1.84451e-05	IED731Z02HJ5SB	Bacteria	Cloacimonetes	Candidatus Cloacamonas
Otu320	1	1.84451e-05	IED731Z02F88BC	Bacteria	Proteobacteria	Deltaproteobacteria	Syntrophobacterales	Syntrophaceae	Desulfomonile
Otu321	1	1.84451e-05	IED731Z02H9SJ4	Bacteria	Proteobacteria	Deltaproteobacteria	Syntrophobacterales	Syntrophaceae	Smithella
Otu322	1	1.84451e-05	IED731Z02GWY4N	Bacteria	Proteobacteria	Deltaproteobacteria	Syntrophobacterales	Syntrophaceae	Smithella
Otu323	1	1.84451e-05	IED731Z02GF6HD	Bacteria	Proteobacteria	Deltaproteobacteria	Desulfobacterales	Desulfobacteraceae	Desulfatitalea
Otu324	1	1.84451e-05	IED731Z02GG5UF	Bacteria	Proteobacteria	Deltaproteobacteria	Syntrophobacterales	Syntrophaceae	Smithella
Otu325	1	1.84451e-05	IED731Z02HIUWQ	Bacteria	Proteobacteria	Deltaproteobacteria	Syntrophorhabdaceae	Syntrophorhabdus
Otu326	1	1.84451e-05	IED731Z02I44NV	Bacteria	Proteobacteria	Deltaproteobacteria	Desulfovibrionales	Desulfovibrionaceae	Desulfovibrio
Otu327	1	1.84451e-05	IED731Z02GMQ2Y	Bacteria	Proteobacteria	Deltaproteobacteria	Syntrophobacterales	Syntrophaceae	Smithella
Otu328	1	1.84451e-05	IED731Z02HPOCF	Bacteria	Proteobacteria	Deltaproteobacteria	Syntrophobacterales	Syntrophaceae	Smithella
Otu329	1	1.84451e-05	IED731Z02J5U7X	Bacteria	Proteobacteria	Deltaproteobacteria	Syntrophobacterales	Syntrophaceae	Smithella
Otu330	1	1.84451e-05	IED731Z02JBSUR	Bacteria	Proteobacteria	Deltaproteobacteria	Desulfovibrionales	Desulfovibrionaceae	Desulfovibrio
Otu331	1	1.84451e-05	IED731Z02JU0SL	Bacteria	Proteobacteria	Deltaproteobacteria	Desulfobacterales	Desulfobacteraceae	Desulfonema
Otu332	1	1.84451e-05	IED731Z02JOU4R	Bacteria	Proteobacteria	Deltaproteobacteria	Syntrophobacterales	Syntrophaceae	Smithella
Otu333	1	1.84451e-05	IED731Z02IY20K	Bacteria	Proteobacteria	Deltaproteobacteria	Syntrophobacterales	Syntrophaceae	Smithella
Otu334	1	1.84451e-05	IED731Z02G34OO	Bacteria	Proteobacteria	Deltaproteobacteria	Desulfovibrionales	Desulfovibrionaceae	Desulfovibrio
Otu335	1	1.84451e-05	IED731Z02FVK21	Bacteria	Proteobacteria	Deltaproteobacteria	Desulfovibrionales	Desulfovibrionaceae	Desulfovibrio
Otu336	1	1.84451e-05	IED731Z02I1217	Bacteria	Chloroflexi	Anaerolineae	Anaerolineales	Anaerolineaceae	Leptolinea
Otu337	1	1.84451e-05	IED731Z02G0D5P	Bacteria	Chloroflexi	Anaerolineae	Anaerolineales	Anaerolineaceae	Longilinea
Otu338	1	1.84451e-05	IDP5YSY02EHEQ5	Bacteria	Chloroflexi	Anaerolineae	Anaerolineales	Anaerolineaceae	Levilinea
Otu339	1	1.84451e-05	IDP5YSY02DZ8KG	Bacteria	Chloroflexi	Anaerolineae	Anaerolineales	Anaerolineaceae	Levilinea
Otu340	1	1.84451e-05	IDP5YSY02DHF65	Bacteria	Chloroflexi	Anaerolineae	Anaerolineales	Anaerolineaceae	Leptolinea
Otu341	1	1.84451e-05	IED731Z02HWYC4	Bacteria	Chloroflexi	Anaerolineae	Anaerolineales	Anaerolineaceae	Leptolinea
Otu342	1	1.84451e-05	IED731Z02HVHZW	Bacteria	Chloroflexi	Anaerolineae	Anaerolineales	Anaerolineaceae	Leptolinea
Otu343	1	1.84451e-05	IED731Z02HT8O1	Bacteria	Chloroflexi	Anaerolineae	Anaerolineales	Anaerolineaceae	Leptolinea
Otu344	1	1.84451e-05	IDP5YSY02C37X4	Bacteria	Chloroflexi	Anaerolineae	Anaerolineales	Anaerolineaceae	Leptolinea
Otu345	1	1.84451e-05	IDP5YSY02D0EMX	Bacteria	Chloroflexi	Anaerolineae	Anaerolineales	Anaerolineaceae	Leptolinea
Otu346	1	1.84451e-05	IDP5YSY02D388O	Bacteria	Chloroflexi	Anaerolineae	Anaerolineales	Anaerolineaceae	Leptolinea
Otu347	1	1.84451e-05	IED731Z02F8HMI	Bacteria	Proteobacteria	Deltaproteobacteria	Syntrophobacterales	Syntrophaceae	Smithella
Otu348	1	1.84451e-05	IDP5YSY02D5K0K	Bacteria	Chloroflexi	Anaerolineae	Anaerolineales	Anaerolineaceae	Longilinea
Otu349	1	1.84451e-05	IDP5YSY02DE3A6	Bacteria	Proteobacteria	Deltaproteobacteria	Syntrophorhabdaceae	Syntrophorhabdus
Otu350	1	1.84451e-05	IDP5YSY02D6VYS	Bacteria	Proteobacteria	Deltaproteobacteria	Syntrophorhabdaceae	Syntrophorhabdus
Otu351	1	1.84451e-05	IDP5YSY02D34TM	Bacteria	Proteobacteria	Deltaproteobacteria	Syntrophobacterales	Syntrophaceae	Smithella
Otu352	1	1.84451e-05	IDP5YSY02C6URZ	Bacteria	Proteobacteria	Deltaproteobacteria	Desulfovibrionales	Desulfovibrionaceae	Desulfovibrio
Otu353	1	1.84451e-05	IDP5YSY02C02EA	Bacteria	Proteobacteria	Deltaproteobacteria	Desulfovibrionales	Desulfovibrionaceae	Desulfovibrio
Otu354	1	1.84451e-05	IDP5YSY02DZJDC	Bacteria	Proteobacteria	Deltaproteobacteria	Syntrophobacterales	Syntrophaceae	Smithella
Otu355	1	1.84451e-05	IED731Z02IXQG4	Bacteria	Proteobacteria	Deltaproteobacteria	Syntrophobacterales	Syntrophaceae	Smithella
Otu356	1	1.84451e-05	IED731Z02I9IN7	Bacteria	Proteobacteria	Deltaproteobacteria	Syntrophobacterales	Syntrophaceae	Smithella
Otu357	1	1.84451e-05	IDP5YSY02EPCGY	Bacteria	Chloroflexi	Anaerolineae	Anaerolineales	Anaerolineaceae	Leptolinea
Otu358	1	1.84451e-05	IED731Z02HQML1	Bacteria	Proteobacteria	Deltaproteobacteria	Syntrophobacterales	Syntrophaceae	Smithella
Otu359	1	1.84451e-05	IED731Z02JXCD0	Bacteria	Chloroflexi	Anaerolineae	Anaerolineales	Anaerolineaceae	Leptolinea
Otu360	1	1.84451e-05	IED731Z02JX56F	Bacteria	Thermotogae	Thermotogae	Thermotogales	Thermotogaceae	Kosmotoga
Otu361	1	1.84451e-05	IED731Z02HQVP9	Bacteria	Hydrogenedentes	Candidatus Hydrogenedens
Otu362	1	1.84451e-05	IED731Z02JWADV	Bacteria	Proteobacteria	Deltaproteobacteria	Syntrophobacterales	Syntrophaceae	Desulfobacca
Otu363	1	1.84451e-05	IED731Z02HRB7C	Bacteria	Synergistetes	Synergistia	Synergistales	Synergistaceae	Cloacibacillus
Otu364	1	1.84451e-05	IED731Z02HRJOJ	Bacteria	Proteobacteria	Deltaproteobacteria	Syntrophobacterales	Syntrophaceae	Smithella
Otu365	1	1.84451e-05	IED731Z02JVW81	Bacteria	Thermotogae	Thermotogae	Thermotogales	Thermotogaceae	Kosmotoga
Otu366	1	1.84451e-05	IED731Z02HNQ1M	Bacteria	Hydrogenedentes	Candidatus Hydrogenedens
Otu367	1	1.84451e-05	IED731Z02HNBU9	Bacteria	Marinimicrobia	Marinimicrobia
Otu368	1	1.84451e-05	IDP5YSY02ET8FP	Bacteria	Verrucomicrobia	Opitutae	Opitutales	Opitutaceae	Opitutus
Otu369	1	1.84451e-05	IDP5YSY02DF5W9	Bacteria	Firmicutes	Bacilli	Lactobacillales	Lactobacillaceae	Paralactobacillus
Otu370	1	1.84451e-05	IED731Z02JY3R4	Bacteria	Proteobacteria	Gammaproteobacteria	Acidithiobacillales	Thermithiobacillaceae	Thermithiobacillus
Otu371	1	1.84451e-05	IDP5YSY02EPAQ8	Bacteria	Chloroflexi	Anaerolineae	Anaerolineales	Anaerolineaceae	Leptolinea
Otu372	1	1.84451e-05	IDP5YSY02EPAAW	Bacteria	Chloroflexi	Anaerolineae	Anaerolineales	Anaerolineaceae	Leptolinea
Otu373	1	1.84451e-05	IDP5YSY02EP7RA	Bacteria	Chloroflexi	Anaerolineae	Anaerolineales	Anaerolineaceae	Longilinea
Otu374	1	1.84451e-05	IDP5YSY02EOFCO	Bacteria	Chloroflexi	Anaerolineae	Anaerolineales	Anaerolineaceae	Leptolinea
Otu375	1	1.84451e-05	IDP5YSY02EO58E	Bacteria	Chloroflexi	Anaerolineae	Anaerolineales	Anaerolineaceae	Longilinea
Otu376	1	1.84451e-05	IDP5YSY02ENIVR	Bacteria	Acetothermia	Acetothermia
Otu377	1	1.84451e-05	IDP5YSY02EV54C	Bacteria	Marinimicrobia	Marinimicrobia
Otu378	1	1.84451e-05	IED731Z02F8WIO	Bacteria	Marinimicrobia	Marinimicrobia
Otu379	1	1.84451e-05	IED731Z02F8JOA	Bacteria	Chloroflexi	Anaerolineae	Anaerolineales	Anaerolineaceae	Levilinea
Otu380	1	1.84451e-05	IED731Z02F7SVJ	Bacteria	Verrucomicrobia	Verrucomicrobiae	Verrucomicrobiales	Verrucomicrobiaceae	Verrucomicrobium
Otu381	1	1.84451e-05	IED731Z02F77U9	Bacteria	Chloroflexi	Anaerolineae	Anaerolineales	Anaerolineaceae	Leptolinea
Otu382	1	1.84451e-05	IDP5YSY02ETMAQ	Bacteria	Actinobacteria	Actinobacteria	Actinobacteridae	Actinomycetales	Glycomycineae
Otu383	1	1.84451e-05	IED731Z02HH8JF	Bacteria	Chloroflexi	Anaerolineae	Anaerolineales	Anaerolineaceae	Leptolinea
Otu384	1	1.84451e-05	IED731Z02I0OMX	Bacteria	Proteobacteria	Deltaproteobacteria	Myxococcales	Sorangiineae	Polyangiaceae
Otu385	1	1.84451e-05	IED731Z02I2C6S	Bacteria	Firmicutes	Bacilli	Bacillales	Thermoactinomycetaceae 1	Lihuaxuella
Otu386	1	1.84451e-05	IED731Z02JO74P	Bacteria	Proteobacteria	Deltaproteobacteria	Desulfovibrionales	Desulfovibrionaceae	Desulfovibrio
Otu387	1	1.84451e-05	IED731Z02I2YSY	Bacteria	Chloroflexi	Dehalococcoidetes	Dehalogenimonas
Otu388	1	1.84451e-05	IED731Z02IOW7S	Bacteria	Firmicutes	Bacilli	Bacillales	Planococcaceae	Filibacter
Otu389	1	1.84451e-05	IED731Z02HWBQL	Bacteria	Thermotogae	Thermotogae	Thermotogales	Thermotogaceae	Kosmotoga
Otu390	1	1.84451e-05	IED731Z02HTBP5	Bacteria	Hydrogenedentes	Candidatus Hydrogenedens
Otu391	1	1.84451e-05	IED731Z02JP7G2	Bacteria	Omnitrophica	Omnitrophica
Otu392	1	1.84451e-05	IED731Z02JTR7I	Bacteria	Proteobacteria	Gammaproteobacteria	Xanthomonadales	Xanthomonadaceae	Panacagrimonas
Otu393	1	1.84451e-05	IED731Z02HW2FE	Bacteria	Chloroflexi	Caldilineae	Caldilineales	Caldilineaceae	Caldilinea
Otu394	1	1.84451e-05	IED731Z02JQOAO	Bacteria	Firmicutes	Bacilli	Bacillales	Bacillaceae 2	Salirhabdus
Otu395	1	1.84451e-05	IED731Z02I00FT	Bacteria	Hydrogenedentes	Candidatus Hydrogenedens
Otu396	1	1.84451e-05	IED731Z02F4VYX	Bacteria	Bacteroidetes	Bacteroidia	Bacteroidales	Marinilabiliaceae	Alkalitalea
Otu397	1	1.84451e-05	IED731Z02HHWKU	Bacteria	Parcubacteria	Parcubacteria
Otu398	1	1.84451e-05	IED731Z02HLDIY	Bacteria	Hydrogenedentes	Candidatus Hydrogenedens
Otu399	1	1.84451e-05	IED731Z02HLEUL	Bacteria	Spirochaetes	Spirochaetia	Spirochaetales	Spirochaetaceae	Sphaerochaeta
Otu400	1	1.84451e-05	IED731Z02HMBKB	Bacteria	Proteobacteria	Alphaproteobacteria	Rhodobacterales	Rhodobacteraceae	Nereida
Otu401	1	1.84451e-05	IED731Z02HMO8B	Bacteria	Synergistetes	Synergistia	Synergistales	Synergistaceae	Aminobacterium
Otu402	1	1.84451e-05	IED731Z02HN6YK	Bacteria	Acetothermia	Acetothermia
Otu403	1	1.84451e-05	IED731Z02JJ1LC	Bacteria	Proteobacteria	Deltaproteobacteria	Syntrophobacterales	Syntrophaceae	Desulfobacca
Otu404	1	1.84451e-05	IED731Z02HNGH1	Bacteria	Hydrogenedentes	Candidatus Hydrogenedens
Otu405	1	1.84451e-05	IED731Z02HNOM4	Bacteria	Hydrogenedentes	Candidatus Hydrogenedens
Otu406	1	1.84451e-05	IED731Z02I0518	Bacteria	Thermotogae	Thermotogae	Thermotogales	Thermotogaceae	Kosmotoga
Otu407	1	1.84451e-05	IED731Z02HOVZ1	Bacteria	Hydrogenedentes	Candidatus Hydrogenedens
Otu408	1	1.84451e-05	IED731Z02HP8IQ	Bacteria	Chloroflexi	Anaerolineae	Anaerolineales	Anaerolineaceae	Levilinea
Otu409	1	1.84451e-05	IDP5YSY02DBV9J	Bacteria	Spirochaetes	Spirochaetia	Spirochaetales	Spirochaetaceae	Treponema
Otu410	1	1.84451e-05	IED731Z02JK3Y6	Bacteria	Verrucomicrobia	Verrucomicrobiae	Verrucomicrobiales	Verrucomicrobiaceae	Roseimicrobium
Otu411	1	1.84451e-05	IED731Z02I8AVZ	Bacteria	Proteobacteria	Deltaproteobacteria	Desulfovibrionales	Desulfovibrionaceae	Desulfovibrio
Otu412	1	1.84451e-05	IED731Z02I8YXG	Bacteria	Verrucomicrobia	Verrucomicrobiae	Verrucomicrobiales	Verrucomicrobiaceae	Persicirhabdus
Otu413	1	1.84451e-05	IED731Z02IAOUP	Bacteria	Chloroflexi	Anaerolineae	Anaerolineales	Anaerolineaceae	Leptolinea
Otu414	1	1.84451e-05	IED731Z02IDHF6	Bacteria	Actinobacteria	Actinobacteria	Acidimicrobidae	Acidimicrobiales	Acidimicrobineae
Otu415	1	1.84451e-05	IED731Z02JNO90	Bacteria	Synergistetes	Synergistia	Synergistales	Synergistaceae	Aminiphilus
Otu416	1	1.84451e-05	IDP5YSY02DDP1N	Bacteria	Hydrogenedentes	Candidatus Hydrogenedens
Otu417	1	1.84451e-05	IDP5YSY02EVV07	Bacteria	Chloroflexi	Anaerolineae	Anaerolineales	Anaerolineaceae	Bellilinea
Otu418	1	1.84451e-05	IDP5YSY02DC8WI	Bacteria	Spirochaetes	Spirochaetia	Spirochaetales	Spirochaetaceae	Treponema
Otu419	1	1.84451e-05	IDP5YSY02EWGO5	Bacteria	Hydrogenedentes	Candidatus Hydrogenedens
Otu420	1	1.84451e-05	IDP5YSY02EYBPW	Bacteria	Omnitrophica	Omnitrophica
Otu421	1	1.84451e-05	IDP5YSY02EYFM6	Bacteria	Spirochaetes	Spirochaetia	Spirochaetales	Spirochaetaceae	Sphaerochaeta
Otu422	1	1.84451e-05	IED731Z02JL60A	Bacteria	Thermodesulfobacteria	Thermodesulfobacteria	Thermodesulfobacteriales	Thermodesulfobacteriaceae	Caldimicrobium
Otu423	1	1.84451e-05	IED731Z02FJ13L	Bacteria	Firmicutes	Bacilli	Bacillales	Thermoactinomycetaceae 2	Seinonella
Otu424	1	1.84451e-05	IED731Z02JJF57	Bacteria	Chloroflexi	Anaerolineae	Anaerolineales	Anaerolineaceae	Leptolinea
Otu425	1	1.84451e-05	IED731Z02IEV3P	Bacteria	Chloroflexi	Anaerolineae	Anaerolineales	Anaerolineaceae	Leptolinea
Otu426	1	1.84451e-05	IED731Z02IFLWO	Bacteria	Marinimicrobia	Marinimicrobia
Otu427	1	1.84451e-05	IED731Z02IEJMK	Bacteria	Proteobacteria	Gammaproteobacteria	Xanthomonadales	Xanthomonadaceae	Panacagrimonas
Otu428	1	1.84451e-05	IDP5YSY02EYV54	Bacteria	Hydrogenedentes	Candidatus Hydrogenedens
Otu429	1	1.84451e-05	IED731Z02JMCKO	Bacteria	Bacteroidetes	Flavobacteriia	Flavobacteriales	Flavobacteriaceae	Sandarakinotalea
Otu430	1	1.84451e-05	IDP5YSY02EYGIN	Bacteria	Firmicutes	Erysipelotrichia	Erysipelotrichales	Erysipelotrichaceae	Bulleidia
Otu431	1	1.84451e-05	IED731Z02GIBHN	Bacteria	Firmicutes	Clostridia	Clostridiales	Lachnospiraceae	Catonella
Otu432	1	1.84451e-05	IED731Z02H54II	Bacteria	Firmicutes	Clostridia	Clostridiales	Ruminococcaceae	Butyricicoccus
Otu433	1	1.84451e-05	IED731Z02GTKBQ	Bacteria	Verrucomicrobia	Subdivision3	Subdivision3
Otu434	1	1.84451e-05	IED731Z02I3QYR	Bacteria	Caldiserica	Caldisericia	Caldisericales	Caldisericaceae	Caldisericum
Otu435	1	1.84451e-05	IDP5YSY02EZPHM	Bacteria	Marinimicrobia	Marinimicrobia
Otu436	1	1.84451e-05	IDP5YSY02D408J	Bacteria	Marinimicrobia	Marinimicrobia
Otu437	1	1.84451e-05	IDP5YSY02D4P26	Bacteria	Proteobacteria	Epsilonproteobacteria	Nautiliales	Nautiliaceae	Nitratiruptor
Otu438	1	1.84451e-05	IDP5YSY02D4SIL	Bacteria	Marinimicrobia	Marinimicrobia
Otu439	1	1.84451e-05	IDP5YSY02EZ0PV	Bacteria	Thermotogae	Thermotogae	Thermotogales	Thermotogaceae	Kosmotoga
Otu440	1	1.84451e-05	IED731Z02F2ECI	Bacteria	Chloroflexi	Anaerolineae	Anaerolineales	Anaerolineaceae	Leptolinea
Otu441	1	1.84451e-05	IED731Z02F2616	Bacteria	Proteobacteria	Alphaproteobacteria	Rhodobacterales	Rhodobacteraceae	Nereida
Otu442	1	1.84451e-05	IDP5YSY02D8507	Bacteria	Chloroflexi	Anaerolineae	Anaerolineales	Anaerolineaceae	Leptolinea
Otu443	1	1.84451e-05	IED731Z02F0ROA	Bacteria	Firmicutes	Clostridia	Clostridiales	Clostridiaceae 4	Geosporobacter
Otu444	1	1.84451e-05	IDP5YSY02D958F	Bacteria	Hydrogenedentes	Candidatus Hydrogenedens
Otu445	1	1.84451e-05	IED731Z02F0AHM	Bacteria	Verrucomicrobia	Verrucomicrobiae	Verrucomicrobiales	Verrucomicrobiaceae	Verrucomicrobium
Otu446	1	1.84451e-05	IDP5YSY02EZT68	Bacteria	Chloroflexi	Caldilineae	Caldilineales	Caldilineaceae	Caldilinea
Otu447	1	1.84451e-05	IDP5YSY02EZSQD	Bacteria	Spirochaetes	Spirochaetia	Spirochaetales	Spirochaetaceae	Sphaerochaeta
Otu448	1	1.84451e-05	IED731Z02JOXDG	Bacteria	Lentisphaerae	Lentisphaeria	Lentisphaerales	Lentisphaeraceae	Lentisphaera
Otu449	1	1.84451e-05	IED731Z02HX2X1	Bacteria	Chloroflexi	Anaerolineae	Anaerolineales	Anaerolineaceae	Leptolinea
Otu450	1	1.84451e-05	IED731Z02F5H6Y	Bacteria	Hydrogenedentes	Candidatus Hydrogenedens
Otu451	1	1.84451e-05	IDP5YSY02D9H3W	Bacteria	Parcubacteria	Parcubacteria
Otu452	1	1.84451e-05	IED731Z02JNE2T	Bacteria	Firmicutes	Clostridia	Clostridiales	Clostridiaceae 4	Geosporobacter
Otu453	1	1.84451e-05	IED731Z02I48TX	Bacteria	Proteobacteria	Gammaproteobacteria	Xanthomonadales	Xanthomonadaceae	Panacagrimonas
Otu454	1	1.84451e-05	IED731Z02I5Z7S	Bacteria	Firmicutes	Clostridia	Clostridiales	Clostridiaceae 4	Geosporobacter
Otu455	1	1.84451e-05	IED731Z02I64AZ	Bacteria	Thermodesulfobacteria	Thermodesulfobacteria	Thermodesulfobacteriales	Thermodesulfobacteriaceae	Thermosulfurimonas
Otu456	1	1.84451e-05	IED731Z02JMFNG	Bacteria	Hydrogenedentes	Candidatus Hydrogenedens
Otu457	1	1.84451e-05	IED731Z02IG23D	Bacteria	Synergistetes	Synergistia	Synergistales	Synergistaceae	Pyramidobacter
Otu458	1	1.84451e-05	IED731Z02I78JC	Bacteria	Acidobacteria	Acidobacteria
Otu459	1	1.84451e-05	IED731Z02I7OOW	Bacteria	Hydrogenedentes	Candidatus Hydrogenedens
Otu460	1	1.84451e-05	IED731Z02FZOHF	Bacteria	Spirochaetes	Spirochaetia	Spirochaetales	Spirochaetaceae	Treponema
Otu461	1	1.84451e-05	IED731Z02FK5P6	Bacteria	Firmicutes	Clostridia	Clostridiales	Ruminococcaceae	Sporobacter
Otu462	1	1.84451e-05	IDP5YSY02D3S7U	Bacteria	Proteobacteria	Gammaproteobacteria	Xanthomonadales	Xanthomonadaceae	Panacagrimonas
Otu463	1	1.84451e-05	IED731Z02GJIA0	Bacteria	Proteobacteria	Deltaproteobacteria	Syntrophobacterales	Syntrophaceae	Smithella
Otu464	1	1.84451e-05	IDP5YSY02D17L1	Bacteria	Hydrogenedentes	Candidatus Hydrogenedens
Otu465	1	1.84451e-05	IED731Z02GG7JL	Bacteria	Firmicutes	Bacilli	Bacillales	Thermoactinomycetaceae 1	Lihuaxuella
Otu466	1	1.84451e-05	IDP5YSY02C78E8	Bacteria	Chloroflexi	Anaerolineae	Anaerolineales	Anaerolineaceae	Levilinea
Otu467	1	1.84451e-05	IED731Z02GF5DE	Bacteria	Thermotogae	Thermotogae	Thermotogales	Thermotogaceae	Kosmotoga
Otu468	1	1.84451e-05	IED731Z02GCBEJ	Bacteria	Cloacimonetes	Candidatus Cloacamonas
Otu469	1	1.84451e-05	IED731Z02FVTMI	Bacteria	Spirochaetes	Spirochaetia	Spirochaetales	Leptospiraceae	Leptonema
Otu470	1	1.84451e-05	IED731Z02G9IU1	Bacteria	Parcubacteria	Parcubacteria
Otu471	1	1.84451e-05	IED731Z02G7A8X	Bacteria	Hydrogenedentes	Candidatus Hydrogenedens
Otu472	1	1.84451e-05	IDP5YSY02C88J4	Bacteria	Thermotogae	Thermotogae	Thermotogales	Thermotogaceae	Kosmotoga
Otu473	1	1.84451e-05	IED731Z02FKH61	Bacteria	Chloroflexi	Anaerolineae	Anaerolineales	Anaerolineaceae	Leptolinea
Otu474	1	1.84451e-05	IED731Z02FZSW1	Bacteria	Thermotogae	Thermotogae	Thermotogales	Thermotogaceae	Kosmotoga
Otu475	1	1.84451e-05	IED731Z02G1KAD	Bacteria	Hydrogenedentes	Candidatus Hydrogenedens
Otu476	1	1.84451e-05	IED731Z02G4LUE	Bacteria	Proteobacteria	Deltaproteobacteria	Syntrophobacterales	Syntrophobacteraceae	Desulforhabdus
Otu477	1	1.84451e-05	IED731Z02GBZHT	Bacteria	Firmicutes	Bacilli	Bacillales	Planococcaceae	Filibacter
Otu478	1	1.84451e-05	IED731Z02G5GYF	Bacteria	Chloroflexi	Anaerolineae	Anaerolineales	Anaerolineaceae	Longilinea
Otu479	1	1.84451e-05	IDP5YSY02C0CY1	Bacteria	Acidobacteria	Acidobacteria
Otu480	1	1.84451e-05	IDP5YSY02C6YIX	Bacteria	Thermotogae	Thermotogae	Thermotogales	Thermotogaceae	Kosmotoga
Otu481	1	1.84451e-05	IED731Z02GI0V1	Bacteria	Planctomycetes	Planctomycetia	Planctomycetales	Planctomycetaceae	Isosphaera
Otu482	1	1.84451e-05	IDP5YSY02C53SR	Bacteria	Proteobacteria	Gammaproteobacteria	Xanthomonadales	Xanthomonadaceae	Panacagrimonas
Otu483	1	1.84451e-05	IED731Z02HFB4K	Bacteria	Chloroflexi	Anaerolineae	Anaerolineales	Anaerolineaceae	Levilinea
Otu484	1	1.84451e-05	IED731Z02HE50A	Bacteria	Actinobacteria	Actinobacteria	Acidimicrobidae	Acidimicrobiales	Acidimicrobineae
Otu485	1	1.84451e-05	IED731Z02HBNXS	Bacteria	Planctomycetes	Planctomycetia	Planctomycetales	Planctomycetaceae	Isosphaera
Otu486	1	1.84451e-05	IDP5YSY02DUO81	Bacteria	Firmicutes	Bacilli	Bacillales	Thermoactinomycetaceae 2	Seinonella
Otu487	1	1.84451e-05	IDP5YSY02DSIG2	Bacteria	Firmicutes	Erysipelotrichia	Erysipelotrichales	Erysipelotrichaceae	Allobaculum
Otu488	1	1.84451e-05	IDP5YSY02DR68T	Bacteria	Chlamydiae	Chlamydiia	Chlamydiales	Parachlamydiaceae	Neochlamydia
Otu489	1	1.84451e-05	IDP5YSY02DVQ8C	Bacteria	Spirochaetes	Spirochaetia	Spirochaetales	Spirochaetaceae	Treponema
Otu490	1	1.84451e-05	IDP5YSY02DFKUG	Bacteria	Proteobacteria	Deltaproteobacteria	Syntrophorhabdaceae	Syntrophorhabdus
Otu491	1	1.84451e-05	IDP5YSY02EMTZJ	Bacteria	Firmicutes	Bacilli	Bacillales	Thermoactinomycetaceae 1	Lihuaxuella
Otu492	1	1.84451e-05	IDP5YSY02ELTOJ	Bacteria	Chloroflexi	Anaerolineae	Anaerolineales	Anaerolineaceae	Leptolinea
Otu493	1	1.84451e-05	IDP5YSY02DISY2	Bacteria	Proteobacteria	Gammaproteobacteria	Xanthomonadales	Xanthomonadaceae	Panacagrimonas
Otu494	1	1.84451e-05	IDP5YSY02EKB01	Bacteria	Firmicutes	Bacilli	Lactobacillales	Streptococcaceae	Lactovum
Otu495	1	1.84451e-05	IDP5YSY02EK3IW	Bacteria	Spirochaetes	Spirochaetia	Spirochaetales	Spirochaetaceae	Treponema
Otu496	1	1.84451e-05	IDP5YSY02EJWT9	Bacteria	Proteobacteria	Epsilonproteobacteria	Nautiliales	Nautiliaceae	Nitratifractor
Otu497	1	1.84451e-05	IDP5YSY02EJMGW	Bacteria	Proteobacteria	Alphaproteobacteria	Rhizobiales	Xanthobacteraceae	Pseudoxanthobacter
Otu498	1	1.84451e-05	IDP5YSY02EJAT0	Bacteria	Chloroflexi	Anaerolineae	Anaerolineales	Anaerolineaceae	Leptolinea
Otu499	1	1.84451e-05	IED731Z02HB2P4	Bacteria	Thermotogae	Thermotogae	Thermotogales	Thermotogaceae	Kosmotoga
Otu500	1	1.84451e-05	IDP5YSY02C94RM	Bacteria	Omnitrophica	Omnitrophica
Otu501	1	1.84451e-05	IED731Z02FTTW5	Bacteria	Chloroflexi	Anaerolineae	Anaerolineales	Anaerolineaceae	Longilinea
Otu502	1	1.84451e-05	IED731Z02FTDTV	Bacteria	Proteobacteria	Betaproteobacteria	Nitrosomonadales	Nitrosomonadaceae	Nitrosospira
Otu503	1	1.84451e-05	IDP5YSY02C8ASW	Bacteria	Spirochaetes	Spirochaetia	Spirochaetales	Spirochaetaceae	Sphaerochaeta
Otu504	1	1.84451e-05	IED731Z02FSF20	Bacteria	Proteobacteria	Deltaproteobacteria	Syntrophobacterales	Syntrophaceae	Smithella
Otu505	1	1.84451e-05	IDP5YSY02D1V1C	Bacteria	Proteobacteria	Deltaproteobacteria	Syntrophobacterales	Syntrophaceae	Smithella
Otu506	1	1.84451e-05	IED731Z02FQEID	Bacteria	Chloroflexi	Anaerolineae	Anaerolineales	Anaerolineaceae	Leptolinea
Otu507	1	1.84451e-05	IED731Z02FPXUW	Bacteria	Proteobacteria	Deltaproteobacteria	Syntrophobacterales	Syntrophaceae	Smithella
Otu508	1	1.84451e-05	IED731Z02FP6CD	Bacteria	Proteobacteria	Gammaproteobacteria	Xanthomonadales	Xanthomonadaceae	Panacagrimonas
Otu509	1	1.84451e-05	IED731Z02FN6PS	Bacteria	Firmicutes	Clostridia	Clostridiales	Peptococcaceae 1	Desulfonispora
Otu510	1	1.84451e-05	IED731Z02FKTSA	Bacteria	Proteobacteria	Deltaproteobacteria	Desulfovibrionales	Desulfovibrionaceae	Desulfovibrio
Otu511	1	1.84451e-05	IED731Z02JAXKY	Bacteria	Spirochaetes	Spirochaetia	Spirochaetales	Spirochaetaceae	Treponema
Otu512	1	1.84451e-05	IED731Z02II729	Bacteria	Hydrogenedentes	Candidatus Hydrogenedens
Otu513	1	1.84451e-05	IED731Z02JHTBM	Bacteria	Planctomycetes	Planctomycetia	Planctomycetales	Planctomycetaceae	Pirellula
Otu514	1	1.84451e-05	IED731Z02IK2XK	Bacteria	Marinimicrobia	Marinimicrobia
Otu515	1	1.84451e-05	IED731Z02IKY93	Bacteria	Thermotogae	Thermotogae	Thermotogales	Thermotogaceae	Kosmotoga
Otu516	1	1.84451e-05	IED731Z02ILSX5	Bacteria	Proteobacteria	Gammaproteobacteria	Xanthomonadales	Xanthomonadaceae	Panacagrimonas
Otu517	1	1.84451e-05	IED731Z02ILYM2	Bacteria	Proteobacteria	Gammaproteobacteria	Xanthomonadales	Xanthomonadaceae	Panacagrimonas
Otu518	1	1.84451e-05	IED731Z02ILZ9F	Bacteria	Chloroflexi	Anaerolineae	Anaerolineales	Anaerolineaceae	Leptolinea
Otu519	1	1.84451e-05	IED731Z02INLF9	Bacteria	Marinimicrobia	Marinimicrobia
Otu520	1	1.84451e-05	IED731Z02JH4UC	Bacteria	Spirochaetes	Spirochaetia	Spirochaetales	Spirochaetaceae	Sphaerochaeta
Otu521	1	1.84451e-05	IED731Z02JE5T4	Bacteria	Chloroflexi	Anaerolineae	Anaerolineales	Anaerolineaceae	Leptolinea
Otu522	1	1.84451e-05	IED731Z02JDHRI	Bacteria	Proteobacteria	Deltaproteobacteria	Syntrophobacterales	Syntrophaceae	Desulfobacca
Otu523	1	1.84451e-05	IED731Z02JN88J	Bacteria	Chloroflexi	Anaerolineae	Anaerolineales	Anaerolineaceae	Bellilinea
Otu524	1	1.84451e-05	IDP5YSY02C283T	Bacteria	Firmicutes	Clostridia	Halanaerobiales	Halobacteroidaceae	Halanaerobaculum
Otu525	1	1.84451e-05	IED731Z02JAV9I	Bacteria	Marinimicrobia	Marinimicrobia
Otu526	1	1.84451e-05	IED731Z02I3TPW	Bacteria	Chloroflexi	Anaerolineae	Anaerolineales	Anaerolineaceae	Longilinea
Otu527	1	1.84451e-05	IED731Z02IQY3G	Bacteria	Acetothermia	Acetothermia
Otu528	1	1.84451e-05	IED731Z02IRRZ5	Bacteria	Bacteroidetes	Sphingobacteriia	Sphingobacteriales	Cyclobacteriaceae	Cecembia
Otu529	1	1.84451e-05	IED731Z02J66T1	Bacteria	Spirochaetes	Spirochaetia	Spirochaetales	Spirochaetaceae	Treponema
Otu530	1	1.84451e-05	IED731Z02ITEAZ	Bacteria	Verrucomicrobia	Opitutae	Opitutales	Opitutaceae	Alterococcus
Otu531	1	1.84451e-05	IED731Z02ITRVT	Bacteria	Thermotogae	Thermotogae	Thermotogales	Thermotogaceae	Kosmotoga
Otu532	1	1.84451e-05	IED731Z02J49DW	Bacteria	Proteobacteria	Deltaproteobacteria	Desulfobacterales	Desulfobulbaceae	Desulfofustis
Otu533	1	1.84451e-05	IED731Z02J3U4G	Bacteria	Spirochaetes	Spirochaetia	Spirochaetales	Spirochaetaceae	Treponema
Otu534	1	1.84451e-05	IED731Z02IY5L6	Bacteria	Proteobacteria	Betaproteobacteria	Neisseriales	Neisseriaceae	Chitiniphilus
Otu535	1	1.84451e-05	IED731Z02J1YYX	Bacteria	Marinimicrobia	Marinimicrobia
Otu536	1	1.84451e-05	IED731Z02IOOV2	Bacteria	Chlamydiae	Chlamydiia	Chlamydiales	Parachlamydiaceae	Neochlamydia
Otu537	1	1.84451e-05	IED731Z02GYO8P	Bacteria	Spirochaetes	Spirochaetia	Spirochaetales	Spirochaetaceae	Treponema
Otu538	1	1.84451e-05	IDP5YSY02C0GGZ	Bacteria	Bacteroidetes	Cytophagia	Cytophagales	Flammeovirgaceae	Thermonema
Otu539	1	1.84451e-05	IDP5YSY02C0GXU	Bacteria	Spirochaetes	Spirochaetia	Spirochaetales	Spirochaetaceae	Treponema
Otu540	1	1.84451e-05	IED731Z02H9VGM	Bacteria	Marinimicrobia	Marinimicrobia
Otu541	1	1.84451e-05	IED731Z02H9PB2	Bacteria	Thermotogae	Thermotogae	Thermotogales	Thermotogaceae	Kosmotoga
Otu542	1	1.84451e-05	IDP5YSY02C104L	Bacteria	Spirochaetes	Spirochaetia	Spirochaetales	Spirochaetaceae	Treponema
Otu543	1	1.84451e-05	IED731Z02H7O2W	Bacteria	Firmicutes	Clostridia	Clostridiales	Gracilibacteraceae	Lutispora
Otu544	1	1.84451e-05	IED731Z02GU8VM	Bacteria	Firmicutes	Clostridia	Clostridiales	Syntrophomonadaceae	Syntrophothermus
Otu545	1	1.84451e-05	IDP5YSY02C2314	Bacteria	Proteobacteria	Deltaproteobacteria	Syntrophobacterales	Syntrophaceae	Smithella
Otu546	1	1.84451e-05	IED731Z02FUB8Z	Bacteria	Proteobacteria	Deltaproteobacteria	Syntrophobacterales	Syntrophaceae	Smithella
Otu547	1	1.84451e-05	IED731Z02GZRM7	Bacteria	Aquificae	Aquificae	Aquificales	Aquificaceae	Aquifex
Otu548	1	1.84451e-05	IDP5YSY02C32WS	Bacteria	Actinobacteria	Actinobacteria	Actinobacteridae	Actinomycetales	Propionibacterineae
Otu549	1	1.84451e-05	IED731Z02GZ0EU	Bacteria	Omnitrophica	Omnitrophica
Otu550	1	1.84451e-05	IDP5YSY02DO9LF	Bacteria	Chloroflexi	Anaerolineae	Anaerolineales	Anaerolineaceae	Leptolinea
Otu551	1	1.84451e-05	IDP5YSY02C3QXT	Bacteria	Thermotogae	Thermotogae	Thermotogales	Thermotogaceae	Kosmotoga
Otu552	1	1.84451e-05	IDP5YSY02C474Q	Bacteria	Spirochaetes	Spirochaetia	Spirochaetales	Spirochaetaceae	Sphaerochaeta
Otu553	1	1.84451e-05	IED731Z02GWHTD	Bacteria	Chloroflexi	Dehalococcoidia	Dehalococcoidales	Dehalococcoidaceae	Dehalococcoides
Otu554	1	1.84451e-05	IED731Z02GV61U	Bacteria	Thermotogae	Thermotogae	Thermotogales	Thermotogaceae	Kosmotoga
Otu555	1	1.84451e-05	IDP5YSY02C1O9D	Bacteria	Hydrogenedentes	Candidatus Hydrogenedens
Otu556	1	1.84451e-05	IED731Z02FZ4ZY	Bacteria	Hydrogenedentes	Candidatus Hydrogenedens
Otu557	1	1.84451e-05	IDP5YSY02C8CQ9	Bacteria	Verrucomicrobia	Verrucomicrobiae	Verrucomicrobiales	Verrucomicrobiaceae	Persicirhabdus
Otu558	1	1.84451e-05	IED731Z02FXPIV	Bacteria	Firmicutes	Bacilli	Bacillales	Bacillaceae 2	Tuberibacillus
Otu559	1	1.84451e-05	IED731Z02FWDKB	Bacteria	Firmicutes	Bacilli	Bacillales	Thermoactinomycetaceae 2	Seinonella
Otu560	1	1.84451e-05	IED731Z02FJMCK	Bacteria	Hydrogenedentes	Candidatus Hydrogenedens
Otu561	1	1.84451e-05	IED731Z02FUNB5	Bacteria	Marinimicrobia	Marinimicrobia
totall number of sequence	54215
good coverage	0.99371
341

## Sheet: Table S4. SCG
Table S4 Single copy gene (SCG) in the genome of “Candidatus Smithella cisternae strain M82_1”
Number	SCG ID	Gene name
1	PF00162.14	267_4
2	PF00276.15	196_35
3	PF00281.14	196_25
4	PF00297.17	196_37
5	PF00347.18	196_23
6	PF00366.15	196_28
7	PF00380.14	301_8
8	PF00410.14	196_24
9	PF00411.14	196_14
10	PF00416.17	196_15
11	PF00466.15	196_45
12	PF00573.17	196_36
13	PF00750.14	4_49
14	PF01025.14	1072_41
15	PF01795.14	70_71
16	TIGR00001	4_66
17	TIGR00002	4_52
18	TIGR00009	75_8
19	TIGR00012	196_29
20	TIGR00019	14_2
21	TIGR00029	70_94
22	TIGR00043	309_19
23	TIGR00059	196_11
24	TIGR00060	196_22
25	TIGR00061	574_7
26	TIGR00062	574_8
27	TIGR00064	889_52
28	TIGR00082	192_38
29	TIGR00086	309_33
30	TIGR00115	900_53
31	TIGR00116	900_26
32	TIGR00152	4_14
33	TIGR00158	48_27
34	TIGR00165	48_29
35	TIGR00166	48_30
36	TIGR00168	4_65
37	TIGR00234	403_9
38	TIGR00337	70_93
39	TIGR00344	275_41
40	TIGR00362	51_32
41	TIGR00388	48_51
42	TIGR00392	421_2
43	TIGR00396	1106_2
44	TIGR00409	900_5
45	TIGR00414	162_1
46	TIGR00418	4_64
47	TIGR00420	395_1
48	TIGR00422	4_10
49	TIGR00435*	301_6, 48_57
50	TIGR00436*	536_33, 536_32
51	TIGR00442	76_16
52	TIGR00459	76_15
53	TIGR00460	22_33
54	TIGR00468	4_68
55	TIGR00472	4_69
56	TIGR00487	192_40
57	TIGR00496	900_24
58	TIGR00575	76_2
59	TIGR00631	403_13
60	TIGR00663	51_31
61	TIGR00810	177_1
62	TIGR00855	196_44
63	TIGR00922	196_48
64	TIGR00952	192_35
65	TIGR00959	4_51
66	TIGR00963	900_29
67	TIGR00964	196_49
68	TIGR00967	196_18
69	TIGR00981	196_41
70	TIGR01009	196_31
71	TIGR01011	900_27
72	TIGR01017	196_13
73	TIGR01021	196_21
74	TIGR01024	4_56
75	TIGR01029	196_40
76	TIGR01031	1069_32
77	TIGR01032	4_67
78	TIGR01044	196_32
79	TIGR01049	196_38
80	TIGR01050	196_33
81	TIGR01059	51_30
82	TIGR01063	51_29
83	TIGR01066	301_9
84	TIGR01067	196_27
85	TIGR01071	196_19
86	TIGR01079	196_26
87	TIGR01164	196_30
88	TIGR01169	196_46
89	TIGR01171	196_34
90	TIGR01391	421_12
91	TIGR01393	45_32
92	TIGR01632	196_47
93	TIGR01953	192_41
94	TIGR02012	275_43
95	TIGR02013	196_43
96	TIGR02027	196_12
97	TIGR02191	536_35
98	TIGR02350	1072_40
99	TIGR02386	196_42
100	TIGR02397	391_32
101	TIGR02432	309_11
102	TIGR02729	574_9
103	TIGR03263	70_6
104	TIGR03594	536_32
*: Both TIGR00436 and TIGR00435 has two replicate genes

## Sheet: Table S5. COG
Table S5 The distribution and comparison of COG in genome of “Candidatus Smithella cisternae strain M82_1”
Category	Subgroups	Smithella cisternae strain M82_1
Information storage and processing	Translation, ribosomal structure and biogenesis (J)	144
	RNA processing and modification (A)	NA
	Transcription (K)	80
	Replication recombination and repair (L)	161
	Chromatin structure and dynamics (B)	3
Cellular processes and signaling	Cell cycle control cell division, chromosome partitionin (D)	21
	Nuclear structure (Y)	NA
	Defense mechanism (V)	37
	Signal transduction mechanisms (T)	64
	Cell wall/membrane/envelope biogenesis (M)	167
	Cell motility (N)	23
	Cytoskeleton (Z)	NA
	Extracelluar structres (W)	NA
	Intracellular trafficking, secretion and vesicular transport(U)	32
	Post-translational modification, protein turnover, chaperone functions (O)	87
Metabolism	Energy production and conversion (C)	174
	Carbohydrate metabolism and transport (G)	74
	Amino acid metabolism and transport (E)	129
	Nucleotide metabolism and transport (F)	49
	Coenzyme transport and metabolism (H)	92
	Lipid transport and metabolism (I)	129
	Inorganic ion transport and metabolism (P)	67
	Secondary metabolites biosynthesis, transport and catabolism (Q)	21
Poorly characterized	General functional prediction only (R)	243
	Function unknown (S)	140
the total number of genes for COG comparison		1937

## Sheet: Table S6. Central metabolism
Table S6 “Candidatus Smithella cisternae strain M82_1” genes relevant to general physiological function.
	Gene Product Name	EC number of Enzyme	Gene location	note
Embden–Meyerhof–Parnas pathway (EMP pathway)	glucokinase	EC:2.7.1.2	25_2
	phosphomannomutase/phosphoglucomutase	EC:5.4.2.8/EC:5.4.2.2	217_39
	glucose-6-phosphate isomerase	EC:5.3.1.9	852_5
	6-phosphofructokinase 1	EC:2.7.1.11	1072_10
	fructose-1,6-bisphosphatase I	EC:3.1.3.11	156_14
	fructose-bisphosphate aldolase, class I	EC:4.1.2.13	192_6
	triosephosphate isomerase (TIM)	EC:5.3.1.1	267_3
	glyceraldehyde 3-phosphate dehydrogenase	EC:1.2.1.12	267_5
	phosphoglycerate kinase	EC:2.7.2.3	267_4
	2,3-bisphosphoglycerate-independent phosphoglycerate mutase	EC:5.4.2.12	275_3
	probable phosphoglycerate mutase	EC:5.4.2.12	175_1
	2,3-bisphosphoglycerate-independent phosphoglycerate mutase	EC:5.4.2.12	4_81
	enolase	EC:4.2.1.11	309_31
	pyruvate kinase	EC:2.7.1.40	nd
	phosphoenolpyruvate carboxykinase (GTP)	EC:4.1.1.32	1069_49
Pentose phosphate pathway	glucose-6-phosphate dehydrogenase (NADP+)	EC:1.1.1.49	nd
	6-phosphogluconolactonase	EC:3.1.1.31	nd
	phosphogluconate dehydrogenase (NADP+-dependent, decarboxylating)	EC:1.1.1.44	nd
	glucose-6-phosphate isomerase	EC:5.3.1.9	852_5
	ribulose-phosphate 3-epimerase	EC:5.1.3.1	192_9
	transketolase	EC:2.2.1.1	852_4
	transaldolase	EC:2.2.1.2	217_4
	ribose 5-phosphate isomerase B	EC:5.3.1.6	45_18
	phosphomannomutase/phosphoglucomutase	EC:5.4.2.8/EC:5.4.2.2	217_39
	ribose-phosphate pyrophosphokinase	EC:2.7.6.1	403_39
	fructose-bisphosphate aldolase, class I	EC:4.1.2.13	192_6
	fructose-1,6-bisphosphatase I	EC:3.1.3.11	156_14
	6-phosphofructokinase	EC:2.7.1.11	1072_10
TCA cycle	citrate (Si)-synthase	EC:2.3.3.1	nd
	ATP citrate synthase	EC:2.3.3.8	nd
	aconitate hydratase	EC:4.2.1.3	205_10
	isocitrate dehydrogenase	EC:1.1.1.42	205_9
	2-oxoglutarate ferredoxin oxidoreductase subunit alpha	EC:1.2.7.3	4_36
	2-oxoglutarate ferredoxin oxidoreductase subunit beta	EC:1.2.7.3	4_35
	2-oxoglutarate ferredoxin oxidoreductase subunit gamma	EC:1.2.7.3	4_34
	succinate-CoA ligase (GDP-forming)	EC:6.2.1.4	nd
	succinate-CoA ligase (ADP-forming)	EC:6.2.1.5	nd
	succinyl-CoA:acetate CoA-transferase	EC:2.8.3.18	nd
	succinate dehydrogenase	EC:1.3.5.1	nd
	fumarate hydratase subunit beta	EC:4.2.1.2	201_13
	fumarate hydratase subunit alpha	EC:4.2.1.2	201_12
	malate dehydrogenase	EC:1.1.1.37	65_9
anaplerotic reactions	aspartate ammonia-lyase	EC:4.3.1.1	900_64	Fumarate generation
	adenylosuccinate lyase	EC:4.3.2.2	217_24	Fumarate generation
	argininosuccinate lyase	EC:4.3.2.1	217_10	Fumarate generation
	aspartate oxidase	EC:2.6.1.21	217_23	α-ketoglutarate generation
	glutamate dehydrogenase	EC:1.4.1.2	83_28	α-ketoglutarate generation
	phosphoenolpyruvate carboxykinase (GTP)	EC:4.1.1.32	1069_49	Oxaloacetate generation
	pyruvate, orthophosphate dikinase	EC:2.7.9.1	1069_50
	pyruvate carboxylase subunit B	EC:6.4.1.1	3_34, 65_10	Oxaloacetate generation
	aspartate transaminase	EC:2.6.1.1	83_30	Oxaloacetate generation
	methylmalonyl-CoA mutase	EC:5.4.99.2	7_7, 7_8, 201_6, 201_7	succinyl-CoA generation
Pyruvate metabolism	pyruvate kinase	EC:2.7.1.40	nd
	phosphoenolpyruvate carboxykinase (GTP)	EC:4.1.1.32	1069_49
	pyruvate, orthophosphate dikinase	EC:2.7.9.1	1069_50
	pyruvate carboxylase subunit B	EC:6.4.1.1	3_34, 65_10
	pyruvate ferredoxin oxidoreductase, alpha subunit	EC:1.2.7.1	391_26
	pyruvate ferredoxin oxidoreductase, beta subunit	EC:1.2.7.1	391_25
	pyruvate ferredoxin oxidoreductase, gamma subunit	EC:1.2.7.1	391_28
	pyruvate ferredoxin oxidoreductase, delta subunit	EC:1.2.7.1	391_27
	formate C-acetyltransferase	EC:2.3.1.54	45_34, 70_81, 839_13

## Sheet: Table S7. Alkane metabolism
Table S7 "Candidatus Smithella cisternae strain M82_1" genes relevant to alkane and fatty acids degradation
	abbreviation	Gene Product Name	EC number of Enzyme	Gene location
Alkane degradation	assA	akylsuccinate synthase	EC:6.4	109_1, 226_1
	mcm	methylmalonyl-CoA mutase	EC:5.4.99.2	7_7, 7_8, 201_6, 201_7
		carboxyl transferase	EC:2.1.3	65_11
β-oxidation		acyl-CoA synthetases	EC:6.2.1.3	70_77, 83_11, 85_19, 104_12, 199_12, 889_6
		acyl-CoA dehydrogenase	EC:1.3.8.7	3_35 , 51_16, 65_12, 82_10, 85_13, 85_14 , 86_33, 110_1, 173_31, 215_2, 387_13, 536_42, 536_43, 889_10, 889_11, 1072_1
		enoyl-CoA hydratease	EC:4.2.1.17	7_2, 45_24, 65_5, 65_8, 86_29, 148_2, 165_13, 217_33, 233_1, 233_2, 1072_5, 1072_26
	hcd	3-hydroxyacyl-CoA dehydrogenase	EC:1.1.1.35	86_27, 536_10
		acetyl-CoA acyltransferase(3-ketoacyl-CoA thiolase)	EC:2.3.1.16	275_5, 900_91
Butyrate metabolism	buk	butyrate kinase	EC:2.7.2.7	171_3
	atoB	acetyl-CoA acetyltransferase	EC:2.3.1.19	45_38, 82_9, 86_31, 86_32, 205_13, 262_20, 275_5, 536_11
	bcd	butyryl-CoA dehydrogenase	EC:1.3.8.1	86_34, 372_1, 372_2, 387_13
		enoyl-CoA hydratase	EC:4.2.1.17	7_2, 45_24, 65_5, 65_8, 86_29, 148_2, 165_13, 217_33, 233_1, 233_2, 1072_5, 1072_26
	hbd	3-hydroxybutyryl-CoA dehydrogenase	EC:1.1.1.157	3_32, 192_13
	ptb	phosphate butyryltransferase	EC:2.3.1.19	171_1, 171_2
Propanoate metabolism	ackA	acetate kinase	EC:2.7.2.1	67_7
	acs1	acetyl-CoA synthetase (ADP-forming) beta subunit	EC:6.2.1.1	889_7		年度
		acetyl-CoA synthetase (ADP-forming)	EC:6.2.1.13	117_41
	prpE	propionyl-CoA synthetase	EC:6.2.1.17	3_31
		acyl-CoA dehydrogenase	EC:1.3.8.7	86_34, 889_11
		lactoyl-CoA dehydratase	EC:4.2.1.54	nd
		propionate CoA-transferase	EC:2.8.3.1	nd
		L-lactate dehydrogenase	EC:1.1.1.27	nd
	ACADM, acd	acyl-CoA dehydrogenase	EC:1.3.8.7	86_34, 889_11
	echA	enoyl-CoA hydratase	EC:4.2.1.17	7_2, 233_2, 1072_26
		3-hydroxyisobutyryl-CoA hydrolase	EC:3.1.2.4	nd
		3-hydroxypropionate dehydrogenase	EC:1.1.1.59	nd
		malonate-semialdehyde dehydrogenase (acetylating)	EC:1.2.1.18	nd
	accC	acetyl-CoA carboxylase, biotin carboxylase subunit	EC:6.4.1.2/EC:6.3.4.14	1072_3
	atoB	acetyl-CoA C-acetyltransferase	EC:2.3.1.9	45_38, 205_13, 262_20, 275_5
	mmcD	methylmalonyl-CoA decarboxylase	EC:4.1.1.41	4_4
	pccB	propionyl-CoA carboxylase beta chain	EC:6.4.1.3	1072_2
		methylmalonyl-CoA epimerase	EC:5.1.99.1	nd
	mcmA2	methylmalonyl-CoA mutase, C-terminal domain	EC:5.4.99.2	7_7, 201_7
	mcmA1	methylmalonyl-CoA mutase, N-terminal domain	EC:5.4.99.2	7_8, 201_8
		succinyl-CoA synthetase	EC:6.2.1.4 / EC:6.2.1.5	nd
		succinate dehydrogenase	EC:1.3.5.1	nd
		fumarate hydratase	EC:4.2.1.2	201_12, 201_13
		malate dehydrogenase	EC:1.1.1.37	65_9
	pflD	formate C-acetyltransferase	EC:2.3.1.54	839_13
	por	pyruvate:ferredoxin oxidoreductase	EC:1.2.7.1	391_25, 391_26, 191_27, 391_28
		L-lactate dehydrogenase	EC:1.1.1.27	nd
acetate metabolism	acs	acetyl-coA synthetase (AMP-forming)	EC:6.2.1.1	108_4
	Acs1	acetyl-CoA synthetase (ADP-forming) beta subunit	EC:6.2.1.1	889_7
	acyP	acylphosphatase	EC:3.6.1.7	76_1
	ackA	acetate kinase	EC:2.7.2.1	67_7
	accC	acetyl-CoA carboxylase, biotin carboxylase subunit	EC:6.4.1.2/EC:6.3.4.14	1072_3
	echA	enoyl-CoA hydratase	EC:4.2.1.17	7_2, 233_2, 1072_26
	acd	acyl-CoA dehydrogenase	EC:1.3.8.7	86_34, 889_11
		acetyl-CoA acetyltransferase	EC:2.3.1.9	45_38, 82_9, 86_31, 86_32, 205_13, 262_20, 536_11
	nifV	homocitrate synthase NifV	EC:2.3.3.14	227_27
	leuA	2-isopropylmalate synthase	EC:2.3.3.13	53_1
	accC	acetyl-CoA carboxylase, biotin carboxylase subunit	EC:6.4.1.2/EC:6.3.4.14	1072_3
		CO-methylating acetyl-CoA synthase	EC:2.3.1.169	nd
		methylenetetrahydrofolate reductase(ferredoxin)	EC:1.5.7.1	48_47
		methylenetetrahydrofolate reductase NAD(P)H	EC:1.5.1.20	nd
	folD	methylenetetrahydrofolate dehydrogenase (NADP+)	EC:1.5.1.1	275_10
	folD	methenyltetrahydrofolate cyclohydrolase	EC:3.5.4.9	nd
		formate dehydrogenase (NADP+)	EC:1.2.1.43	nd
				nd: not determinated

## Sheet: Table S8. N and S
Table S8 "Candidatus Smithella cisternae strain M82_1" genes relevant to nitrogen and sulfur metabolism
	abbreviation	Gene Product Name	EC number of Enzyme	Gene location
Nitrogen metabolism	narH	nitrate reductase beta subunit	EC:1.7.99.4	nd
	nifH	nitrogenase iron protein NifH	EC:1.18.6.1	227_17
	nifD	nitrogen fixation protein NifD		227_18
	nifHD	nitrogen fixation nifHD region glnB 2		227_19
	nifB	nitrogenase cofactor biosynthesis protein NifB	EC:1.18.6.1	227_20
	nifD	nitrogenase molybdenum-iron protein alpha chain	EC:1.18.6.1	227_21
	nifK	nitrogenase molybdenum-iron protein beta chain	EC:1.18.6.1	227_22
	nifE	nitrogenase molybdenum-iron protein subunit alpha	EC:1.18.6.1	227_23
	nifV	homocitrate synthase NifV	EC:2.3.3.14	227_27
	hcp	hydroxylamine reductase	EC:1.7.99.1	67_10
	ncd2,npd	nitronate monooxygenase	EC:1.13.12.16	nd
	ncd2,npd	nitronate monooxygenase	EC:1.13.12.16	nd
	gdhA	glutamate dehydrogenase (NADP+)	EC:1.4.1.4	83_28
	glnA	glutamine synthetase	EC:6.3.1.2	83_20
	glnA	glutamine synthetase	EC:6.3.1.2	83_26
	gltB	glutamate synthase (NADPH/NADH)large chain	EC:1.4.1.13/EC:1.4.1.14	83_22, 83_22, 83_23
	gltD	glutamate synthase (NADPH/NADH)small chain	EC:1.4.1.13/EC:1.4.1.15	437_38
	amt	ammonium transporter		231_3, 450_3, 451_1
		amino acid antiporter		13_5
		amino acid carrier protein		205_1
		amino acid permease		536_48
Sulfur metabolism	asrA	anaerobic sulfite reductase subunit A		nd
		sulfur dioxygenase	EC:1.13.11.18	nd
	phsC	thiosulfate reductase cytochrome b subunit		nd
	cysM	cysteine synthase B	EC:2.5.1.47	48_57, 155_29, 155_30
	hydG	sulf hydrogenase subunit gamma (sulfur reductase)	EC:1.12.98.4	nd
	hydG	sulf hydrogenase subunit gamma (sulfur reductase)	EC:1.12.98.4	nd
	hydB	sulf hydrogenase subunit beta (sulfur reductase)	EC:1.12.98.4	nd

## Sheet: Table S9. ATP
	Table S9 "Candidatus Smithella cisternae strain M82_1" genes relevant to ATP synthesis and ion movement
	Gene Product Name	EC number of Enzyme	Gene location	Desulfococcus oleovorans Hxd3 (taxid:96561)	Syntrophothermus lipocalidus DSM 12680 (taxid:643648)	Syntrophomonas wolfei subsp. Wolfei (taxid:335541)	Syntrophus aciditrophicus (taxid:56780)	Syntrophobacter fumaroxidans MPOB (taxid:335543)	Pelotomaculum thermopropionicum (taxid:110500)	Desulfatibacillum alkenivorans AK-01 (taxid:439235)
atpC	F-type H+-transporting ATPase subunit epsilon		463_2
atpD	F-type H+-transporting ATPase subunit beta	EC:3.6.3.14	463_3
	ATP synthaseF0F1 subunit beta		463_4
atpG	F-type H+-transporting ATPase subunit gamma		463_5
atpA	F-type H+-transporting ATPase subunit alpha	EC:3.6.3.14	463_6
atpH	F-type H+-transporting ATPase subunit delta		463_7
	ATP synthase F0 subunit B		463_8
	ATP synthase F0 subunit B		463_9
atpB	F-type H+-transporting ATPase subunit A		4_23
	ATP synthase subunit C		4_31
	ATP synthase subunit C		437_33
hppA	K+-stimulated pyrophosphate-energized sodium pump	EC:3.6.1.1	403_42
	sodium:proton antiporter		900_33
	sodium:proton antiporter		25_8
	oxalate:formate antiporter		889_8	Dole_2623 (29%)	Slip_2340 (28%)	Swol_1354 (23%)	SYN_00428 (52%)	2A0111 (28%)	PTH_1574 (27%)	Dalk_3604 (25%)
	oxalate:formate antiporter		900_72	nd	Slip_2340 (29%)	nd	SYN_00428 (22%)	119392 (65%)	PTH_1574 (34%)	nd

## Sheet: Table S10. Energy conversation
Table S10 “Candidatus Smithella cisternae strain M82_1” genes relevant to Energy conservation
	Gene location	Gene product	Transmembrane	Tat	Top BLASTp hit				Desulfococcus oleovorans Hxd3 (taxid:96561)	Syntrophothermus lipocalidus DSM 12680 (taxid:643648)	Syntrophomonas wolfei subsp. Wolfei (taxid:335541)	Syntrophus aciditrophicus (taxid:56780)	Syntrophobacter fumaroxidans MPOB (taxid:335543)	Pelotomaculum thermopropionicum (taxid:110500)	Desulfatibacillum alkenivorans AK-01 (taxid:439235)	Syntrophorhabdus aromaticivorans (taxid:328301)	Smithella sp. SCADC (taxid:1499107)	Smithella sp. SDB (taxid:1735324)	Smithella sp. SC_K08D17 (taxid:1487949)	Smithella sp. F21 (taxid:1538640)	Smithella sp. D17 (taxid:1538639)	Smithella sp. ME-1 (taxid:1380771)
					Organism	Locus Tag	Score	%ID
Hydrogenase (NiFe)	403_44	peptidase M50	yes	no	Smithella sp. SCADC	gi|676548104|gb|KFO66724.1|	702.205	89			Swol_1617 (30%)	SYN_00323 (62%)	Sfum_2488 (36%)
	403_45	hypE-like hydrogenase expression/formation protein	no	no	Syntrophus aciditrophicus SB	gi|85860209|ref|YP_462411.1|	443.736	67			Swol_2542 (22%)	SYN_00601 (67%)	Sfum_4015 (49%)
	403_46	hydrogenase maturation protein HypF	yes	no	unclassified Atribacteria	gi|648616417|ref|WP_026308168.1|	750.355	48			Swol_1283 (25%)	SYN_00600 (58%)	Sfum_4013 (46%)
	403_47	hydrogenase nickel incorporation protein HypB	no	no	Syntrophobacter fumaroxidans MPOB	gi|116751426|ref|YP_848113.1|	276.944	59			Swol_2095 (27%)	SYN_00599 (74%)	Sfum_4012 (59%)
	403_48	hydrogenase assembly protein HupF	no	no	Smithella sp. SCADC	gi|676548116|gb|KFO66733.1|	664.07	88			Swol_0165 (28%)	SYN_00598 (61%)	Sfum_4014 (51%)
	403_49	hydrogenase assembly protein HupF	no	no	Smithella sp. SCADC	gi|676548115|gb|KFO66732.1|	130.568	83			Swol_0342 (56%)	SYN_00597 (70%)	Sfum_2950 (37%)
	403_50	hydrogenase nickel incorporation protein HypA	no	no	Rhodobacter capsulatus	gi|565826654|ref|WP_023911067.1|	95.1301	42			Swol_2203 (38%)	SYN_00595 (52%)	Sfum_4011 (30%)
	403_51	hydrogenase expression/formation protein	yes	no	Desulfovibrio sp. A2	gi|347520420|gb|EGY27555.1|	115.546	34			Swol_1308 (25%)	SYN_00478 (29%)	Sfum_2951 (32%)
	403_52	Ni/Fe-hydrogenase, b-type cytochrome subunit	yes	no	Hippea maritima	gi|503447439|ref|WP_013682100.1|	153.295	40		Slip_0701 (30%)	Swol_2362 (35%)	SYN_01701 (26%)	Sfum_3415 (35%)
	403_53	[Ni/Fe] hydrogenase, large subunit	no	no	Sulfurihydrogenibium azorense Az-Fu1	gi|225848577|ref|YP_002728740.1|	683.715	58		Slip_0386 (37%)	Swol_1949 (35%)	SYN_02222 (33%)	Sfum_2952 (51%)
	403_54	quinone-reactive Ni/Fe-hydrogenase small chain	no	no	Helicobacter pullorum	gi|491162159|ref|WP_005020544.1|	461.84	56		Slip_0385 (38%)	Swol_2547 (30%)	SYN_01106 (29%)	Sfum_2953 (55%)
Hydrogenase (NiFe)	889_55	[NiFe] hydrogenase nickel incorporation-associated protein HypB	no	no	Smithella sp. ME-1	gi|557300053|ref|WP_023377578.1|	447.973	100				SYN_00599 (47%)	Sfum_4012 (51%)
	889_56	[NiFe] hydrogenase nickel incorporation protein HypA	no	no	Smithella sp. ME-1	gi|557300052|ref|WP_023377577.1|	232.646	97				SYN_00595 (36%)	Sfum_4011 (33%)
	889_57	Transcriptional regulator, TetR family	no	no	Smithella sp. ME-1	gi|557300051|ref|WP_023377576.1|	370.548	88				SYN_02076 (27%)	Sfum_3689 (26%)
	889_58	Ferredoxin	no	no	Smithella sp. ME-1	gi|557300050|ref|WP_023377575.1|	166.777	76				SYN_01658 (35%)	Sfum_3864 (39%)
	889_59	NADH:flavin oxidoreductase	no	no	Desulfatibacillum alkenivorans	gi|501639529|ref|WP_012609447.1|	568.926	47				SYN_01629 (27%)	Sfum_3142 (33%)
Hydrogenase (FeFe)	391_22	ferredoxin	no	no	Desulfobacca acetoxidans DSM 11109	gi|328453378|gb|AEB09207.1|	226.483	47			Swol_1700 (42%)	SYN_00151 (66%)	Sfum_0844 (36%)	PTH_2646 (22%)
	391_23	NADH:ubiquinone oxidoreductase, NADH-binding subunit	no	no	Dehalococcoides mccartyi CG4	gi|670944044|gb|AII59365.1|	808.905	63			Swol_1701 (58%)	SYN_00152 (61%)	Sfum_0845 (55%)	PTH_2011 (57%)
	391_24	NADH:ubiquinone oxidoreductase 24 kD subunit	no	no	unclassified Aminicenantes	gi|551142244|ref|WP_022811044.1|	168.318	52			Swol_1702 (43%)	SYN_00153 (52%)	Sfum_0846 (37%)	PTH_2649 (44%)
electron-confurcating hydrogenase (FeFe)	900_60	NADH:ubiquinone oxidoreductase 24 kD subunit	no	no	Desulfomonile tiedjei DSM 6799	gi|390624220|gb|AFM25427.1|	189.889	57		Slip_2099 (39%)	Swol_1702 (39%)	SYN_00153 (43%)	Sfum_0846 (53%)	PTH_2012 (53%)
	900_61	NADH:ubiquinone oxidoreductase, NADH-binding subunit	no	no	Smithella sp. SCADC	gi|676551045|gb|KFO68962.1|	242.662	93		Slip_2098 (27%)	Swol_0657 (38%)	SYN_00152 (33%)	Sfum_0845 (32%)	PTH_2648 (36%)
	900_62	NADH:ubiquinone oxidoreductase, NADH-binding subunit	no	no	Smithella sp. SCADC	gi|676551044|gb|KFO68961.1|	1900.95	92		Slip_2098 (54%)	Swol_1701 (53%)	SYN_02426 (54%)	Sfum_0845 (63%)	PTH_2011 (64%)
	900_63	iron only hydrogenase large subunit	no	no	Syntrophus aciditrophicus SB	gi|85722031|gb|ABC76974.1|	936.021	74		Slip_0125 (57%)	Swol_1017 (58%)	SYN_01370 (74%)	Sfum_0844 (62%)	PTH_2010 (65%)
electron-confurcating FDHs	593_2	Formate dehydrogenase iron-sulfur subunit	no	no	Smithella sp. F21	gi|675585665|gb|KFN37862.1|	633.254	82	Dole_0845 (45%)	Slip_1031 (51%)	Swol_1831 (52%)	SYN_00630 (50%)	Sfum_2705 (55%)	PTH_2646 (53%)
	593_3	formate dehydrogenase alpha subunit	no	no	Smithella sp. F21	gi|675585666|gb|KFN37863.1|	925.62	84	Dole_0846 (61%)	Slip_1032 (59%)	Swol_0786 (59%)	SYN_02138 (57%)	Sfum_2706 (65%)	PTH_2645 (62%)
electron-confurcating FDHs	69_3	Formate dehydrogenase, iron-sulfur subunit	no	no	Smithella sp. SCADC	gi|676548405|gb|KFO66975.1|	689.108	92	Dole_0845 (52%)	Slip_1031 (51%)	Swol_1831 (54%)	SYN_00630 (57%)	Sfum_0030 (59%)	PTH_2646 (52%)
	69_4	formate dehydrogenase alpha subunit	no	no	Smithella sp. SCADC	gi|676548404|gb|KFO66974.1|	1016.91	93	Dole_0846 49%)	Slip_1032 (49%)	Swol_1830 (51%)	SYN_00629 (71%)	Sfum_0031 (75%)	PTH_2645 (50%)
Tat-motif-containing FDHs	7_13	formate dehydrogenase	Yes	Yes	Smithella sp. SCADC	gi|676550444|gb|KFO68547.1|	381.719	92	Dole_1335 (53%)	Slip_1434 (41%)	Swol_0800 (42%)	SYN_00635 (86%)	Sfum_0035 (65%)	PTH_1711 (41%)
	7_14	formate dehydrogenase subunit alpha formate dehydrogenase-O, major subunit, selenocysteine-containing	no	no	Syntrophus aciditrophicus	gi|499735326|ref|WP_011416060.1|	1472.22	85	Dole_1334 (54%)	Slip_1434 (45%)	Swol_0799 (47%)	SYN_00634 (85%)	Sfum_0036 (68%)	PTH_1712 (46%)
	7_15	formate dehydrogenase beta subunit formate dehydrogenase iron-sulfur subunit	no	no	Smithella sp. SCADC	gi|676549062|gb|KFO67530.1|	498.434	90	Dole_1333 (34%)	Slip_1433 (38%)	Swol_0798 (41%)	SYN_00633 (75%)	Sfum_0037 (39%)	PTH_1713 (35%)
Tat-motif-containing FDHs	69_12	formate dehydrogenase formate dehydrogenase family accessory protein FdhD	no	no	Smithella sp. SCADC	gi|676548538|gb|KFO67090.1|	492.271	90	Dole_1537 (26%)	Slip_0305 (34%)	Swol_1030 (30%)	SYN_01250 (33%)	Sfum_1205 (35%)	PTH_2610 (32%)
	69_13	formate dehydrogenase molybdopterin oxidoreductase Fe4S4 region	no	Yes	Smithella sp. SCADC	gi|676548539|gb|KFO67091.1|	352.058	92	Dole_1335 (60%)	Slip_1434 (44%)	Swol_0800 (44%)	SYN_00602 (81%)	Sfum_1273 (58%)	PTH_1711 (40%)
	69_14	formate dehydrogenase subunit alpha	no	no	Syntrophus aciditrophicus	gi|499737530|ref|WP_011418264.1|	1346.26	78	Dole_1334 (62%)	Slip_1434 (46%)	Swol_0799 (46%)	SYN_00603 (78%)	Sfum_1274 (59%)	PTH_1712 (47%)
	69_15	formate dehydrogenase beta subunit formate dehydrogenase iron-sulfur subunit	no	no	Smithella sp. SCADC	gi|676548541|gb|KFO67093.1|	478.789	86	Dole_1333 (37%)	Slip_1433 (37%)	Swol_0798 (41%)	SYN_00603 (66%)	Sfum_1275 (38%)	PTH_1713 (37%)
Etf	108_1	iron-sulphur-binding oxidoreductase	Yes	no	Syntrophus aciditrophicus	gi|499737806|ref|WP_011418540.1|	1106.28	73		Slip_1416 (46%)	Swol_0698 (45%)	SYN_02638 (73%)	Sfum_1051 (35%)	PTH_1554 (30%)
	108_2	electron transfer flavoprotein subunit alpha	no	no	Smithella sp. SCADC	gi|676548255|gb|KFO66846.1|	602.053	92		Slip_1417 (49%)	Swol_0697 (49%)	SYN_02637 (78%)	Sfum_0107 (52%)	PTH_1553 (53%)
	108_3	Electron transfer flavoprotein, beta subunit	no	no	Smithella sp. ME-1	gi|557304210|ref|WP_023380854.1|	497.278	97		Slip_1418 (44%)	Swol_0696 (44%)	SYN_02636 (82%)	Sfum_0106 (47%)	PTH_1552 (45%)
	108_4	Acetyl-coenzyme A synthetase	no	no	Smithella sp. ME-1	gi|557304208|ref|WP_023380852.1|	1227.23	89		Slip_0583 (27%) (AMP-dependent synthetase )	Swol_1180 (24%) (AMP-dependent synthetase )	SYN_02635 (68%)	Sfum_0745 (64%)	PTH_2131 (64%)
Etf	155_19	hypothetical protein ER33_00780	Yes	no	Cyanobium sp. CACIAM 14	gi|656720630|gb|KEF43312.1|	204.142	59			Swol_0815 (30%)	SYN_02428 (47%)	Sfum_2038 (32%)
	155_20	Electron transfer flavoprotein, alpha subunit	no	no	Clostridiaceae bacterium L21-TH-D2	gi|493358012|ref|WP_006314536.1|	439.884	55			Swol_0697 (39%)	SYN_02637 (46%)	Sfum_1373 (49%)
	155_21	Electron transfer flavoprotein alpha/beta-subunit Electron transfer flavoprotein beta-subunit	no	no	Pelosinus sp. UFO1	gi|664790182|gb|AIF52855.1|	305.834	58			Swol_0267 (36%)	SYN_02636 (38%)	Sfum_1372 (52%)
	155_22	hypothetical protein NTE_03442	no	no	Candidatus Nitrososphaera evergladensis SR1	gi|665995710|gb|AIF85470.1|	241.891	66			Swol_2281 (28%)	SYN_00622 (33%)	Sfum_2383 (45%)
Hdr/Flox	437_38	4Fe-4S ferredoxin	no	no	Smithella sp. F21	gi|675586151|gb|KFN38300.1|	2767.26	90		Slip_2073 (46%)	Swol_0658 (44%)				Dalk_3266 (49%)	44% WP_038002729	90% KFO67484	97% KQC07872	93% KIE17840	90% KFN38300	47% KFN38433	42% ESP62543
	437_39	methyl-viologen-reducing hydrogenase subunit delta	no	no	Mahella australiensis	gi|503546448|ref|WP_013780524.1|	122.865	75		Slip_2072 (67%)	Swol_0398 (51%)				Dalk_3063 (66%)	61% WP_051408872	90% KFO67535	63% KQC08054	61% KIE17730	63% KFN39716	nd	nd
	437_40	methyl-viologen-reducing hydrogenase subunit delta	no	no	Desulfotomaculum ruminis	gi|503606212|ref|WP_013840288.1|	75.485	59		Slip_2072 (44%)	Swol_0399 (35%)				Dalk_5063 (41%)	45% WP_051408872	82% KFO67535	40% KQC08054	42% KIE17730	40% KFN39716	nd	nd
	437_41	4Fe-4S ferredoxin	no	no	Desulfotomaculum carboxydivorans	gi|503575367|ref|WP_013809443.1|	295.819	43		Slip_2071 (32%)	Swol_0400 (33%)				Dalk_2983 (41%)	37% WP_028893631	89% KFO67485	93% KQC10394	91% KIE17839	32% KFN39715	nd	nd
	437_42	heterodisulfide reductase subunit C	no	no	Desulfotomaculum kuznetsovii DSM 6115	gi|333977689|ref|YP_004515634.1|	171.4	48		Slip_2075 (39%)	Swol_0394 (41%)				Dalk_2776 (36%)	39% WP_028893634	90% KFO67486	92% KQC10395	92% KIE17838	30% KFN38046	24% KFZ44052	29% ESP62544
	437_43	heterodisulfide reductase subunit B	no	no	Desulfotomaculum alcoholivorax	gi|653114530|ref|WP_027364143.1|	317.775	52		Slip_2074 (44%)	Swol_0395 (45%)				Dalk_5067 (32%)	39% WP_028893633	87% KFO67487	91% KQC10396	96% KIE17837	nd	25% KFZ44052	nd
	437_44	4Fe-4S ferredoxin	no	no	Desulfovirgula thermocuniculi	gi|654106186|ref|WP_027718511.1|	333.954	47		Slip_2070 (31%)	Swol_0401 (33%)				Dalk_5061 (41%)	38% WP_028893630	91% KFO67488	94% KQC10400	90% KIE1783	37% KFN39714	nd	nd
	437_45	heterodisulfide reductase subunit F	no	no	Smithella sp. SCADC	gi|676549008|gb|KFO67489.1|	539.265	93		Slip_2069 (44%)	Swol_0402 (42%)		Sfum_1970 (61%)		Dalk_5060 (61%)	53% WP_028893629	93% KFO67489	99% KQC10397	92% KIE17835	74% KFN39713	76% KFZ44466	28% ESP63021
	437_46	Fe-S oxidoreductase, Heterodisulfide reductase 2 Fe-S subunit, Succinate dehydrogenase Fe-S protein	no	no	Smithella sp. ME-1	gi|557303193|ref|WP_023379975.1|	772.311	93		Slip_1416 (33%)	Swol_0698 (34%)				Dalk_3217 (33%)	45% WP_028893810	31% KFO67486	98% KQC10398	32% KIE17080	34% KFN38300	30% KFZ44460	93% ESP62544
	437_47	CoB--CoM heterodisulfide reductase subunit A	no	no	Smithella sp. ME-1	gi|557303191|ref|WP_023379973.1|	1286.17	95		Slip_2073 (48%)	Swol_0397 (44%)	SYN_00626 (40%)			Dalk_1624 (43%)	45% WP_028893632	95% KFO67490	99% KQC10399	96% KIE17834	93% KFN39717	32% KFZ44519	95% ESP62543
	437_48	methyl-viologen-reducing hydrogenase delta subunit	no	no	Dethiobacter alkaliphilus	gi|495792997|ref|WP_008517576.1|	196.052	64		Slip_2072 (57%)	Swol_0398 (53%)		Sfum_2148 (61%)		Dalk_3063 (56%)	53% WP_051408872	97% KFO67491	98% KQC08054	96% KIE17730	94% KFN39716	nd	nd
	437_49	Fe-S oxidoreductase	no	no	Geobacter metallireducens	gi|490649240|ref|WP_004514235.1|	220.32	34		Slip_2071 (37%)	Swol_0400 (37%)				Dalk_5062 (35%)	35% WP_028893631	88% KFO67492	92% KQC08055	91% KIE17731	85% KFN39715	nd	nd
	437_50	4Fe-4S ferredoxin	no	no	Desulfosporosinus acidiphilus	gi|504640455|ref|WP_014827557.1|	247.284	38		Slip_2070 (33%)	Swol_0400 (37%)				Dalk_5061 (35%)	38% WP_028893630	87% KFO67493	86% KQC08056	88% KIE17732	78% KFN39714	nd	nd
	437_51	heterodisulfide reductase subunit F	no	no	Smithella sp. SCADC	gi|676549013|gb|KFO67494.1|	568.155	96		Slip_2069 (49%)	Swol_0402 (43%)		Sfum_1970 (62%)		Dalk_5060 (57%)	52% WP_028893629	96% KFO67494	76% KQC10397	76% KIE17835	88% KFN39713	96% KFZ44466	30% ESP63021

[truncated: 3 more sheets: Table S11. CRISPR, Table S12. ABC, Sheet2]
